# Supplementary material for: Electroacupuncture alleviates functional dyspepsia by modulating the vagus nerve to regulate duodenal microbiota and suppress TWEAK/Fn14/NF-κB and arachidonic acid metabolic pathways
Source: Front Immunol. 2026 Mar 9;17:1746351. doi: 10.3389/fimmu.2026.1746351 (PMC13010177; doi:10.3389/fimmu.2026.1746351)
Supplement: Supplementary file 2 [file DataSheet1.xlsx]

## Sheet: Table S1
Supplemental Table 1. Primers information.
Gene names	Forward primer	Reverse primer
Tnfsf12	5′-CCGCCAGATTGGGGAATTTAC-3′	5′-AGTCCAAAGTAGGTTAGGAAGGG-3′
Tnfrsf12a	5′-ATCCTCGTGTTGGGATTCGG-3′	5′-AGTC CATGCACTTGTCGAGG-3′
NF-κB p65	5′-ACTTGTGGGGAAGGACTGC-3′	5′-GTGAAAGGGGTTATTGTTGGT-3′
COX-1	5'-CACCAGTCAATCCCTGTTGTTACT-3'	5'-GGTAGTTGTCGAGGCCAAAGC-3'
COX-2	5′-TGAGTACCGCAAACGCTTCTC-3′	5′-TGGACGAGGTTTTTCCACCAG-3′

## Sheet: Table S2
Supplemental Table 2. Differential microbiome in the duodenum.
Taxonomy	CON-1	CON-2	CON-3	CON-4	CON-5	CON-6	MOD-1	MOD-2	MOD-3	MOD-4	MOD-5	MOD-6	EA-1	EA-2	EA-3	EA-4	EA-5	EA-6	SDV+EA-1	SDV+EA-2	SDV+EA-3	SDV+EA-4	SDV+EA-5	SDV+EA-6	SDV-1	SDV-2	SDV-3	SDV-4	SDV-5	SDV-6
f__Corynebacteriaceae	0.0278988	0.00511389	0.328443	0.0470668	0.0921422	0.193317	0.0178317	0.117608	0.00552966	0.01708	0.254654	0.0421818	0.0424859	0.0282396	0.153231	0.19859	0.0674873	0.0139869	0.00899077	0.00981449	0.00916062	0.0678663	0.235535	0.0398394	0.00379363	0.177183	0.00251676	0.0914695	0.00629097	0.0825021
f__Erysipelotrichaceae	0.241138	0.0942058	0.0427007	0.0521558	0.037254	0.0272894	0.123858	0.0464292	0.0480706	0.040479	0.00823288	0.0388687	0.142385	0.0538132	0.0488964	0.0804054	0.133303	0.0724276	0.00901487	0.0129648	0.0701311	0.0645985	0.0240177	0.268883	0.0116379	0.0159673	0.0133114	0.0877586	0.101866	0.0790115
f__Lactobacillaceae	0.0173227	0.17634	0.145435	0.15657	0.209377	0.22933	0.357944	0.0907405	0.129907	0.396056	0.0387683	0.273079	0.0371811	0.0852125	0.0372692	0.0316359	0.266143	0.462016	0.655832	0.565448	0.0503533	0.165399	0.30843	0.544136	0.558875	0.48049	0.454901	0.446526	0.425701	0.333972
f__Streptococcaceae	0.00318123	0.000443124	0.0464911	0.00332447	0.0146435	0.0360491	0.00939118	0.0271307	0.00213707	0.00315323	0.0386085	0.0671523	0.00390128	0.00283877	0.00353353	0.0257066	0.0101377	0.00152086	0.0269	0.0204772	0.00227511	0.0202486	0.0225264	0.0099449	0.00145626	0.00209684	0.0042105	0.0231278	0.0642997	0.165428
f__Peptostreptococcaceae	0.631781	0.65786	0.155764	0.152452	0.0880097	0.121441	0.162708	0.0535721	0.0909856	0.327611	0.0745014	0.16528	0.666893	0.560065	0.646385	0.376559	0.357931	0.238238	0.158315	0.169815	0.610511	0.0821644	0.125873	0.00690883	0.297873	0.174387	0.359682	0.160302	0.164092	0.0895076
g__Corynebacterium	0.0278988	0.00511389	0.328443	0.0470668	0.0921422	0.193317	0.0178317	0.117608	0.00552966	0.01708	0.254654	0.0421818	0.0424859	0.0282396	0.153231	0.19859	0.0674873	0.0139869	0.00899077	0.00981449	0.00916062	0.0678663	0.235535	0.0398394	0.00379363	0.177183	0.00251676	0.0914695	0.00629097	0.0825021
g__Allobaculum	0.000996387	0.00263479	0.0328627	0.0385383	0.0190365	0.0209814	0.0649674	0.0205266	0.0226262	0.0116494	0.00285079	0.0302691	0.000844484	0.00390022	0.00109826	0.00733933	0.0247161	0.0098357	0.00678526	0.011317	0.00275661	0.0195208	0.0233683	0.246423	0.00642469	0.0140753	0.0112121	0.0789241	0.091908	0.0706728
g__Turicibacter	0.239469	0.0880021	0.00220802	0.000946195	0.00825246	0.0026735	0.006719	0.00189225	0.00442106	0.00589354	0.00294909	0.00172966	0.140779	0.0451241	0.0471296	0.0689998	0.101377	0.05778	0.00172343	0.00124802	0.0670013	0.0261562	0.000264592	0.000262966	0.00425865	0.00115688	0.00032205	0.000203505	0.00059914	0.000460567
g__Lactobacillus	0.00854732	0.0851278	0.0632107	0.0809124	0.133256	0.0979216	0.210434	0.0502137	0.0653542	0.197365	0.0201767	0.115997	0.0130955	0.0559608	0.0209027	0.0203437	0.151602	0.330711	0.35722	0.28977	0.0163591	0.0946789	0.0600503	0.446672	0.321247	0.254863	0.265023	0.276599	0.222796	0.231338
g__Ligilactobacillus	0.00345734	0.00517378	0.0363097	0.0449187	0.0202154	0.0817697	0.0835057	0.0247497	0.0460671	0.072637	0.00812229	0.106399	0.00862325	0.00756594	0.00451241	0.00307169	0.0331581	0.021479	0.0976209	0.0900389	0.0068494	0.0237874	0.122795	0.00184076	0.0391111	0.0734015	0.0259787	0.0317229	0.0681581	0.0285309
g__Streptococcus	0.00318123	0.000443124	0.0455343	0.00317103	0.0144946	0.0345214	0.00939118	0.0271307	0.00213707	0.00315323	0.0386085	0.0671279	0.00390128	0.00283877	0.00353353	0.0257066	0.0100035	0.00152086	0.0269	0.0204772	0.00226307	0.0197634	0.0225264	0.0099449	0.00145626	0.00209684	0.0038646	0.022601	0.0636646	0.165428
g__Romboutsia	0.625851	0.652938	0.154684	0.152363	0.0873396	0.119741	0.162104	0.0534343	0.0901842	0.32462	0.0732603	0.164099	0.661065	0.556633	0.640511	0.373626	0.354162	0.235882	0.154988	0.166095	0.596957	0.0786684	0.12004	0.00627533	0.290922	0.170218	0.355781	0.156902	0.160569	0.0848655

## Sheet: Table S3
Supplemental Table 3. Differential metabolites in the duodenum.
Index	Mode	Compounds	Class I	Class II	Formula	Q1 (Da)	Molecular weight (Da)	RT (min)	Adduct	Mass error	score	LC mode	CAS	PubChem CID	HMDB	Metlin	cpd_ID	CON-1	CON-2	CON-3	CON-4	CON-5	CON-6	MOD-1	MOD-1	MOD-3	MOD-4	MOD-5	EA-1	EA-2	EA-3	EA-4	EA-5	EA-6	SDV+EA-1	SDV+EA-2	SDV+EA-3	SDV+EA-4	SDV+EA-5	SDV+EA-6	SDV-1	SDV-2	SDV-3	SDV-4	SDV-5	SDV-6
MW0147445	T3_positive	Cholesta-3,5-dien-7-one	Aldehyde,Ketones,Esters	Ketones	C27H42O	383.316	382.324	8.827	[M+H]+	0.422907	0.91	rp	567-72-6	5283627	-	-	-	7752.5	7620.67	21763.5	14079.3	11856	25458.8	5193.35	3917.86	7650.92	3006.35	5179.18	20512.4	12665.8	12798.4	5795.34	10922.2	7603.54	5095.4	2784.05	8016.48	6917.83	1022.67	3788.16	1902.4	2152.22	6175.63	6236.53	5964.38	4005.69
MW0124671	T3_negative	Licofelone	Aldehyde,Ketones,Esters	Ketones	C23H22ClNO2	414.092	379.134	1.9881	[M+Cl]-	13.1554	0.7134	rp	-	133021	HMDB0254080	-	-	5286.75	5105.46	4996.29	4662.54	7683.39	5014.07	635.87	4502.8	855.34	2869.44	1612.65	15597.4	14297.2	13550.6	7831.28	4246.57	12641.3	2769.58	3688.66	677.56	5301.44	1494.72	3485.58	966.98	2404.57	2508.07	3460.62	2470.68	1851.34
MW0052353	T3_positive	Digoxigenin	Heterocyclic compounds	Heterocyclic compounds	C23H34O5	429.194	390.241	4.4554	[M+K]+	21.3975	0.5002	rp	1672-46-4	15478	-	-	-	135010	65170.6	140279	173648	283119	148016	60243	31425.7	110834	42046.2	16795.5	218399	218496	149189	117802	49394.3	94242.9	47146.3	41360	12592.4	19314.9	31261.3	55002.9	35719.1	10638.9	9331.14	22172.4	8937.5	14845.9
MW0122491	T3_negative	7-Hydroxymethotrexate	Heterocyclic compounds	Heterocyclic compounds	C20H22N8O6	469.17	470.166	4.6011	[M-H]-	19.6353	0.7535	rp	-	5484402	HMDB0061104	-	-	54666.9	201188	337847	131819	308821	399556	18354.4	138127	42200.6	20075.5	13404.6	101974	87903.7	80629.8	201947	185574	161275	48066.9	19631.5	62376.3	16007.2	4368.23	21822	59672.1	28464.9	45847.8	117529	140734	32881.9
MW0124353	T3_negative	Hydroxymethylbilane	Heterocyclic compounds	Heterocyclic compounds	C40H46N4O17	889.237	854.286	3.0099	[M+Cl]-	22.7384	0.634	rp	71861-60-4	788	HMDB0001137	3699	C01024	10587.7	14665.2	5173.06	19713.9	2926.81	14819.3	3168.97	3208.7	4570.85	2753.32	2332.79	27440.4	28798.2	17924.7	10619.2	543.19	31887.9	3645.43	3450.36	962.46	889.66	3564.61	389.2	7289.34	7888.82	2808.91	2503.1	4706.58	2281.71
MW0154679	T3_negative	(1S,13S,18S)-12-[2-(4-hydroxyphenyl)ethyl]-18-methoxy-15-methyl-5,7-dioxa-12,15-diazapentacyclo[11.7.0.01,16.02,10.04,8]icosa-2,4(8),9,19-tetraen-14-one	Heterocyclic compounds	Heterocyclic compounds	C26H28N2O5	447.19	448.2	4.5485	[M-H]-	6.33999	0.9145	rp	-	118701477	-	-	C12183	187781	197641	142550	205528	439454	130395	64247.9	53561.7	67713	116450	64401.9	465654	366604	263259	220621	159052	337666	11998.7	13474.3	95706.1	40511.7	12151.7	131686	178049	17378.9	77714.7	122892	51069.6	28903
MW0158216	T3_positive	Trp-Phe-Glu	Amino acid and Its metabolites	Small Peptide	C25H28N4O6	481.197	480.201	2.4978	[M+H]+	20.3172	0.7194	rp	-	145458458	-	21291	-	23307.2	17170.3	45343.8	17290.2	54238.4	31304.2	10501.4	8221.57	7419.4	7409.21	22375	38171.4	22800.3	23490.2	45818.5	74599.5	11433.5	11651.1	9709.88	2352.98	3204.07	11428.6	5836.2	3324.77	7960.28	7391.57	16970.7	13538.7	4994.28
MW0152266	T3_positive	Leu-Asp-Leu	Amino acid and Its metabolites	Small Peptide	C16H29N3O6	360.213	359.206	3.3722	[M+H]+	0.11905	0.8763	rp	-	9885188	-	17332	-	783416	629727	290228	569962	169857	296279	18892.9	300536	23922.6	166270	57503.9	393752	402494	429783	316244	533637	379822	216494	191044	33992.7	26081.3	110459	22049.6	174515	230783	144857	157957	125476	181825
MW0156833	T3_positive	Ser-Leu-Val-Asn-Ala	Amino acid and Its metabolites	Small Peptide	C21H38N6O8	503.271	502.275	3.5853	[M+H]+	24.2949	0.6946	rp	-	-	-	264221	-	94996	332874	154968	243701	239482	40933.4	36991.8	72797	30006.8	19769.8	58336.1	274465	245492	151567	180834	295616	193501	34077.5	46035.5	47831.6	8397.69	106379	88203.2	84679.4	88788.5	28929.1	195311	88528.2	16076.4
MW0145948	T3_negative	Asn-Val-Glu-Glu	Amino acid and Its metabolites	Small Peptide	C19H31N5O10	488.198	489.207	2.1679	[M-H]-	5.10381	0.9213	rp	-	-	-	198342	-	147733	254599	174217	158466	225275	72119.2	101687	28363.3	31852.1	116379	86643.9	152568	162812	127579	149105	157203	167933	97059.5	57122.3	103708	75377.3	161640	151062	151547	102689	139655	75629.6	172790	57144.5
MW0146087	T3_positive	Asp-Gln-Phe-Arg	Amino acid and Its metabolites	Small Peptide	C24H36N8O8	565.26	564.266	2.4301	[M+H]+	21.1436	0.7979	rp	-	-	-	124774	-	78701.4	122711	72432.9	65494.4	36089.9	67843.4	33048.7	68409.5	8999.8	34224.8	27724.7	71417.7	73234.1	68401.9	76332.7	32362.3	52469.2	47926.8	53880.1	31064.6	17231.8	22481.2	9665.91	38756.3	51193.5	19590.3	14156.9	15201	7543.86
MW0153535	T3_positive	Met-Gln-His	Amino acid and Its metabolites	Small Peptide	C16H26N6O5S1	432.208	414.168	0.9128	[M+NH4]+	0.865845	0.7551	rp	-	145456910	-	20261	-	123654	174364	57329.3	68086.2	65622.9	79299.5	26588.2	96943.1	28451.4	13599.2	16342.5	61165.1	66392	80141.2	72567.1	96055.3	100464	44478.5	15476.6	48665.8	4668.8	64967.4	81851.6	52635.8	78544.9	62378	76974.1	63117.2	25025.4
MADP0594	T3_negative	Gly-Ala-Pro-Met-Phe-Val-NH2	Amino acid and Its metabolites	Small Peptide	C29H45N7O6S	618.317	619.315	2.741	[M-H]-	3.3433	0.7807	rp	-	101826598	-	-	-	224776	148349	77580.2	27195.4	157741	38039	7887.46	14191.9	37440.7	10263.9	27019.7	40941.5	43114.2	66442.4	72895.4	34889.5	56565.4	23440.2	46112.6	34782.3	38015.7	23027	15797.2	104267	113284	36924.7	16297.1	21779.3	49644.7
MW0141792	T3_negative	Naphthyl glucuronide	Benzene and substituted derivatives	Benzene and substituted derivatives	C16H16O7	320.091	320.09	0.9521	[M-]-	3.00031	0.7349	rp	27710-10-7	152936	-	24060	-	95407.3	102938	76696.8	80752.9	57457.3	73191.4	32548.7	48612.9	52875.6	55627.5	24340.4	96144	112368	103633	108695	93464.4	127689	18557.5	14390.4	80339.4	63104.4	16248.7	9404.18	36536.8	20690.8	32519.2	47532.1	18874.8	3994.24
MW0146351	T3_negative	Aspidin	Benzene and substituted derivatives	Benzene and substituted derivatives	C25H32O8	459.204	460.21	4.9685	[M-H]-	4.66128	0.7622	rp	584-28-1	120290	-	-	-	536750	509626	507331	804156	1.12815e+06	714654	212891	375787	378308	260036	158443	682872	849423	429570	669186	273429	420646	147782	155239	111456	92529.9	2003.4	282842	362016	97024.1	194500	385098	152474	75430.3
MW0005671	T3_negative	ONO-8711	Benzene and substituted derivatives	Benzene and substituted derivatives	C22H30ClNO4S	438.151	439.158	1.9525	[M-H]-	1.63551	0.9152	rp	216158-34-8	9824507	-	96519	-	35015.6	30658.7	45430.8	25389.6	43062.6	18706.5	10923.5	13661.2	4858.49	17425.4	14243	20429.1	20818.9	20159.4	30333.9	46412	19275	11696.8	11104.5	12231.9	12135	17703.8	18274.2	16711.2	15431.2	9156.73	8603.73	18553.3	11985.5
MW0103677	T3_negative	Toyocamycin	Nucleotide and Its metabolites	Nucleotide and Its metabolites	C12H13N5O4	326.074	291.097	0.8997	[M+Cl]-	16.2509	0.6637	rp	606-58-6	11824	-	96312	-	34011.8	40580.8	62831.5	42010.1	29738.9	45140.3	43235.6	16826.4	21934.8	6045.87	22055.7	19529.6	24704.8	58691.5	84877.8	60644.7	50411.9	7851.08	7348.78	27184.8	28671.4	8711.07	15489	21453.5	17054.8	17671.7	15732.8	19819.3	3362.76
MW0053472	T3_positive	(1S,3Z,5R,7R)-3-[(3,4-dihydroxyphenyl)-hydroxy-methylene]-1-[(2S)-2-isopropenyl-5-methyl-hex-4-enyl]-6,6-dimethyl-5,7-bis(3-methylbut-2-enyl)bicyclo[3.3.1]nonane-2,4,9-trione	Benzene and substituted derivatives	Phenolics	C38H50O6	625.352	602.361	6.1286	[M+Na]+	1.35644	0.8283	rp	78824-30-3	5281560	HMDB0039154	68019	C09929	51958.7	83527.3	128226	104823	124128	33262.1	68326.5	28391.4	15747.4	28881.7	46479.6	125608	136096	107192	72701.8	14952.2	63428.4	6854.25	8992.81	17614.4	13860.8	40733.1	5810.02	56422.1	30585.2	13190.7	128139	7542.38	22409.7
MW0079708	T3_positive	TG(20:0/8:0/8:0)	GL	TG	C39H74O6	707.541	638.548	7.9041	[M+Na+HCOOH]+	3.15175	0.8393	rp	-	131771900	HMDB0064269	-	C00422	82531.1	53822	42390.2	32414.1	40529.9	35821.6	18027.6	5315.48	4508.08	16075.5	29818.5	46039.4	57753.2	85132.4	55930.9	78131.8	37040	58063.4	37295.7	16760.2	8088.01	19459.2	16748.5	52405.8	16600.8	14687.6	50375	21884.3	21602
MW0014818	T3_negative	5'-O-methylmelledonal	Aldehyde,Ketones,Esters	Aldehydes	C24H30O8	445.189	446.194	4.5485	[M-H]-	8.64021	0.7228	rp	112471-07-5	183472	HMDB0035859	-	-	1.92322e+06	1.99008e+06	1.66609e+06	2.67614e+06	5.21617e+06	859465	371141	378693	1.19251e+06	1.14238e+06	285382	4.57032e+06	1.75301e+06	2.85811e+06	2.42282e+06	1502737	4.15892e+06	393509	548127	906390	647155	501378	1.5682e+06	1.65526e+06	382744	709818	1.31257e+06	736000	197287
MW0108897	T3_positive	L-Naspa	Amino acid and Its metabolites	Amino acid derivatives	C19H38NO7P	446.228	423.239	2.2873	[M+Na]+	6.30365	0.8794	rp	155915-46-1	6610239	-	43421	-	373631	555852	534947	277450	259927	232200	125397	256100	145183	116457	186582	348281	499084	302737	386399	401187	184170	296939	253460	148512	149555	292199	229708	182827	390301	329428	134053	217803	245299
MW0157939	T3_negative	Unii-WN080Z1OL0	Terpenoids	Ditepenoids	C36H38O8	597.255	598.257	8.8017	[M-H]-	14.1664	0.618	rp	58821-95-7	76972186	-	-	-	57933.1	66310.2	52310.2	54253.8	69104.4	64164.8	29401	43556.8	44802.2	31491.4	27627	50857.1	77544.8	69454.9	49690.2	77383.4	50790.7	66034.9	47538.9	12880.8	24148.6	28739.1	31108	36390.1	53737.9	45117.9	78479.5	55735.1	4946.24
MW0149563	T3_negative	gibberellin A3 O-beta-D-glucoside	Organic acid and Its derivatives	Organic acid and Its derivatives	C25H32O11	507.182	508.195	2.562	[M-H]-	9.14129	0.5814	rp	-	44260117	-	-	C04070	108063	30033.5	100397	100857	20017.8	62301	16352.6	58462	13140.7	12774.8	11897.1	81530.4	73518.4	97104.7	43524.5	44968	11922.5	23034.5	30665.2	10494.3	10028.6	7314.58	21989.6	24200.6	30891.1	33165.2	21621.5	33787.2	18151.9
FDATN01403	T3_negative	Amikacin hydrate	Others	Medicine	C22H45N5O14	602.277	603.296	2.2578	[M-H]-	19.5611	0.5069	rp	-	16218899	-	-	-	67869.5	28775.5	44392.6	15611.9	61067.1	42032.6	11030.1	31557.4	23860.1	15723	18506.6	35334.9	48608.1	33525.4	41221.5	52962.9	24606.7	21292.3	23729	27352.5	22711.9	14331.4	33007.3	27239.7	40420.6	31796.2	14435.1	19513.8	26643.2

## Sheet: Table S4
Supplemental Table 4. Duodenal differential expressed genes.
geneID	gene_name	gene_chr	gene_start	gene_end	gene_strand	gene_biotype	gene_description	tf_family	CON-1	CON-2	CON-3	MOD-1	MOD-2	MOD-3	EA-1	EA-2	EA-3	SDV+EA-1	SDV+EA-2	SDV+EA-3	SDV-1	SDV-2	SDV-3
ENSRNOG00000039698	Prss22	10	13029153	13033863	-	protein_coding	serine protease 22 [Source:RGD Symbol%3BAcc:1310880]	NA	1.7176	0.3581	0.8493	3.4781	6.2218	1.1837	1.1729	0.8804	0.3085	1.4469	1.4022	6.5551	3.7886	3.1965	9.3814
ENSRNOG00000019999	Lypd3	1	80226449	80230901	+	protein_coding	Ly6/Plaur domain containing 3 [Source:RGD Symbol%3BAcc:69053]	NA	8.4629	2.3004	5.8246	7.2838	11.8817	15.1163	2.8361	3.3265	3.4069	38.5348	34.8145	6.3926	5.2379	13.8025	46.7597
ENSRNOG00000061275	AC093960.1	15	16954710	16958116	-	protein_coding	uncharacterized LOC108353015 [Source:RGD Symbol%3BAcc:11505803]	NA	0.3984	0.0982	0.3201	1.2509	0.9949	0.4697	0.2021	0.3097	0.0517	1.0654	0.6894	2.4827	0.2505	0.5496	0.9891
ENSRNOG00000003546	Tnfrsf12a	10	12689890	12709045	-	protein_coding	TNF receptor superfamily member 12A [Source:RGD Symbol%3BAcc:631329]	NA	3.6231	2.2516	5.8224	8.5983	10.5655	3.6398	4.1555	2.4492	1.1444	7.6628	7.0145	12.7618	1.6642	5.3825	14.6663
ENSRNOG00000020263	Atp1a3	1	80572796	80601918	-	protein_coding	ATPase Na+/K+ transporting subunit alpha 3 [Source:RGD Symbol%3BAcc:2169]	NA	0.4414	0.3779	0.1618	0.606	1.0057	0.4053	0.3418	0.3509	0.1085	0.5917	0.5575	0.5568	0.4909	0.2564	0.2076
ENSRNOG00000030104	Vom2r44	2	148500170	148531880	+	protein_coding	vomeronasal 2 receptor%2C 46 [Source:RGD Symbol%3BAcc:735122]	NA	0.1591	0.0428	0.1549	0.2235	0.3027	0.3546	0.0587	0.0771	0.1201	0.1473	0.3203	0.4159	0.1746	0.1105	0.158
ENSRNOG00000003654	Cldn6	10	12709960	12715973	+	protein_coding	claudin 9 [Source:RGD Symbol%3BAcc:1308999]	NA	0.0701	0.0778	0.0657	0.2287	0.1835	0.0992	0.0356	0.0389	0.0728	0.1607	0.089	0.311	0.097	0.1637	0.0609
ENSRNOG00000062702	ENSRNOG00000062702	20	12420808	12423028	+	lncRNA	--	NA	0.3103	0.3496	0.8549	2.1413	2.2774	1.087	0.4048	0.512	0.4141	0.8129	1.0637	1.1475	0.669	1.2043	1.2767
ENSRNOG00000070062	ENSRNOG00000070062	1	53814578	53822754	-	lncRNA	uncharacterized LOC108348488 [Source:RGD Symbol%3BAcc:11392724]	NA	1.4767	1.7379	4.1489	17.2504	28.3703	2.4159	1.2078	1.2183	2.471	11.8507	14.1289	16.7583	1.1371	14.2886	2.3046
ENSRNOG00000014721	Ahrr	1	28993634	29088673	+	protein_coding	aryl-hydrocarbon receptor repressor [Source:RGD Symbol%3BAcc:1559857]	bHLH	0.8496	3.4471	1.7151	0.4234	0.1872	1.2483	1.9782	2.3281	1.2345	1.2664	1.073	0.5402	0.8819	0.3265	0.524
ENSRNOG00000065168	RGD1566007	9	105945261	105963938	-	protein_coding	similar to hypothetical protein 4930509O22 [Source:RGD Symbol%3BAcc:1566007]	NA	0.0052	0.0919	0.0305	0.0125	0.0025	0	0.0473	0.0207	0.0215	0	0.0024	0	0	0.0132	0.0154
ENSRNOG00000033564	Cfd	7	9813150	9815053	-	protein_coding	complement factor D [Source:RGD Symbol%3BAcc:2498]	NA	1.0743	1.4256	3.1873	0.5589	0.6683	0.8573	1.9285	2.1659	2.4015	1.1365	0.6101	0.8319	0.4573	1.1575	0.4514
ENSRNOG00000059447	AC109901.2	11	81709370	81724595	+	protein_coding	--	NA	0.3321	1.506	2.0994	0.0963	0	0.7518	1.2805	0.9443	0.6894	0.7105	0.3678	0.2229	0.2339	0.0846	0.2639
ENSRNOG00000028803	Cd209e	12	1863279	1868735	-	protein_coding	CD209e molecule [Source:RGD Symbol%3BAcc:1563333]	NA	0.1757	0.5194	0.4391	0.0566	0	0	0.5347	0.9884	0.79	0.1789	0.4323	0	0.0589	0	0
ENSRNOG00000005307	Slc4a10	3	46665265	46957268	+	protein_coding	solute carrier family 4 member 10 [Source:RGD Symbol%3BAcc:631407]	NA	0.2513	1.1974	1.1668	0.3945	0.1594	0.1679	0.9881	0.8931	0.4673	0.3734	0.3093	0.4417	0.2213	0.2934	0.208
ENSRNOG00000068847	ENSRNOG00000068847	4	98233464	98234341	+	protein_coding	--	NA	3.5194	10.9032	12.5682	0.7286	1.7538	3.4772	3.9959	6.4769	3.7396	1.5365	1.2373	3.1331	1.2646	0.9247	1.914
ENSRNOG00000052604	ENSRNOG00000052604	13	51262633	51296723	-	protein_coding	complement factor H-related protein B [Source:RGD Symbol%3BAcc:2319172]	NA	0.296	0.0973	1.8234	0.0238	0.1173	0.0698	2.1522	4.3609	2.0224	0.0754	0.0911	1.1824	0.0993	0.1047	0.0245
ENSRNOG00000065855	ENSRNOG00000065855	4	98386485	98387112	+	protein_coding	--	NA	37.2441	33.6535	10.0628	7.7326	2.6419	16.9462	52.9527	52.8266	41.8753	12.4807	16.9596	1.4095	0.6574	2.4961	12.329
ENSRNOG00000070189	ENSRNOG00000070189	4	99716826	99717313	-	protein_coding	--	NA	4.244	4.6358	111.703	0.4432	1.6369	6.1661	11.5214	12.2288	11.3093	1.2853	0.6351	0.2199	0.9233	2.4343	1.7087
ENSRNOG00000064582	ENSRNOG00000064582	4	98048279	98050119	+	protein_coding	--	NA	2.6931	2.7328	2.8853	0.2296	0	1.4941	4.3398	5.4187	2.0552	1.2104	0.9503	0	0.0797	1.0086	0.0787
ENSRNOG00000065670	ENSRNOG00000065670	11	81539887	81555299	+	protein_coding	--	NA	1.2722	27.2584	8.3209	0.1941	0.7007	3.3467	4.0081	4.7589	28.6301	1.2278	1.9155	0.1284	9.2966	2.0462	0
ENSRNOG00000063341	ENSRNOG00000063341	6	134700146	134700625	-	protein_coding	--	NA	4.408	29.2782	0.7871	0.2028	0	1.8806	12.4588	11.7488	0.6536	1.4968	1.0654	0.3019	1.1616	0.5346	0
ENSRNOG00000068381	ENSRNOG00000068381	4	99586297	99586674	-	protein_coding	--	NA	0.3332	2.0801	0.238	0	0	0	3.1551	5.5256	0.1153	0	0	0	0.1117	0.2828	0

## Sheet: Table S5
Supplemental Table 5. Spearman Correlation analysis between duodenal microbiome and metabolite.
metabolite	microbiome	Spearman Correlation	P-value
Cholesta-3,5-dien-7-one	f__Corynebacteriaceae	0.126108374384236	0.514496476303371
Cholesta-3,5-dien-7-one	f__Erysipelotrichaceae	0.306896551724138	0.105373400662901
Cholesta-3,5-dien-7-one	f__Lactobacillaceae	-0.574877	0.00110646120848281
Cholesta-3,5-dien-7-one	f__Streptococcaceae	-0.0630542	0.745223052815777
Cholesta-3,5-dien-7-one	f__Peptostreptococcaceae	0.263054187192118	0.16798673242996
Cholesta-3,5-dien-7-one	g__Corynebacterium	0.126108374384236	0.514496476303371
Cholesta-3,5-dien-7-one	g__Allobaculum	-0.168966	0.380917487626344
Cholesta-3,5-dien-7-one	g__Turicibacter	0.473891625615763	0.00940662872169665
Cholesta-3,5-dien-7-one	g__Lactobacillus	-0.463054	0.0114193890603054
Cholesta-3,5-dien-7-one	g__Ligilactobacillus	-0.327094	0.083277538843244
Cholesta-3,5-dien-7-one	g__Streptococcus	-0.0596059	0.75873571389454
Cholesta-3,5-dien-7-one	g__Romboutsia	0.269458128078818	0.157493978137951
Licofelone	f__Corynebacteriaceae	0.245812807881773	0.198672292981843
Licofelone	f__Erysipelotrichaceae	0.280295566502463	0.14081847701092
Licofelone	f__Lactobacillaceae	-0.402956	0.0302068203097045
Licofelone	f__Streptococcaceae	-0.0586207	0.762609468098403
Licofelone	f__Peptostreptococcaceae	0.297044334975369	0.117623383100732
Licofelone	g__Corynebacterium	0.245812807881773	0.198672292981843
Licofelone	g__Allobaculum	-0.350739	0.06211650417097
Licofelone	g__Turicibacter	0.483251231527093	0.00791684553583735
Licofelone	g__Lactobacillus	-0.283251	0.136501593735608
Licofelone	g__Ligilactobacillus	-0.505419	0.00516201936371852
Licofelone	g__Streptococcus	-0.0472906	0.807539207260939
Licofelone	g__Romboutsia	0.301477832512315	0.111986763045901
Digoxigenin	f__Corynebacteriaceae	0.168965517241379	0.380917487626344
Digoxigenin	f__Erysipelotrichaceae	0.204926108374384	0.286248725115623
Digoxigenin	f__Lactobacillaceae	-0.431034	0.0195741571246699
Digoxigenin	f__Streptococcaceae	-0.207882	0.279203253866782
Digoxigenin	f__Peptostreptococcaceae	0.189655172413793	0.32443731932434
Digoxigenin	g__Corynebacterium	0.168965517241379	0.380917487626344
Digoxigenin	g__Allobaculum	-0.227094	0.236136514392578
Digoxigenin	g__Turicibacter	0.48423645320197	0.00777232112485141
Digoxigenin	g__Lactobacillus	-0.329557	0.0808460364966713
Digoxigenin	g__Ligilactobacillus	-0.259113	0.174684654151009
Digoxigenin	g__Streptococcus	-0.197537	0.304353433983345
Digoxigenin	g__Romboutsia	0.20935960591133	0.275722600009824
7-Hydroxymethotrexate	f__Corynebacteriaceae	0.113300492610837	0.558418032285167
7-Hydroxymethotrexate	f__Erysipelotrichaceae	0.23448275862069	0.220823159860956
7-Hydroxymethotrexate	f__Lactobacillaceae	-0.245813	0.198672292981843
7-Hydroxymethotrexate	f__Streptococcaceae	0.0600985221674877	0.756800970096396
7-Hydroxymethotrexate	f__Peptostreptococcaceae	0.227586206896552	0.23509414334149
7-Hydroxymethotrexate	g__Corynebacterium	0.113300492610837	0.558418032285167
7-Hydroxymethotrexate	g__Allobaculum	-0.0206897	0.915163895550921
7-Hydroxymethotrexate	g__Turicibacter	0.303940886699507	0.108943449587333
7-Hydroxymethotrexate	g__Lactobacillus	-0.140887	0.466018107263731
7-Hydroxymethotrexate	g__Ligilactobacillus	-0.243842	0.202410023212902
7-Hydroxymethotrexate	g__Streptococcus	0.0600985221674877	0.756800970096396
7-Hydroxymethotrexate	g__Romboutsia	0.227586206896552	0.23509414334149
Hydroxymethylbilane	f__Corynebacteriaceae	-0.0162562	0.93329759520479
Hydroxymethylbilane	f__Erysipelotrichaceae	-0.00837438	0.965610361799865
Hydroxymethylbilane	f__Lactobacillaceae	-0.249754	0.19134022928438
Hydroxymethylbilane	f__Streptococcaceae	-0.339409	0.0716599010697967
Hydroxymethylbilane	f__Peptostreptococcaceae	0.460591133004926	0.0119238703500866
Hydroxymethylbilane	g__Corynebacterium	-0.0162562	0.93329759520479
Hydroxymethylbilane	g__Allobaculum	-0.415764	0.0248892350152774
Hydroxymethylbilane	g__Turicibacter	0.312807881773399	0.098496907566592
Hydroxymethylbilane	g__Lactobacillus	-0.242857	0.204296892925887
Hydroxymethylbilane	g__Ligilactobacillus	-0.0448276	0.817391654142163
Hydroxymethylbilane	g__Streptococcus	-0.333005	0.0775337108974929
Hydroxymethylbilane	g__Romboutsia	0.460098522167488	0.0120269690787491
C26H28N2O5	f__Corynebacteriaceae	0.0251231527093596	0.897071748716666
C26H28N2O5	f__Erysipelotrichaceae	0.375369458128079	0.0447961310789768
C26H28N2O5	f__Lactobacillaceae	-0.450739	0.0141319267008559
C26H28N2O5	f__Streptococcaceae	-0.406897	0.0284808639372206
C26H28N2O5	f__Peptostreptococcaceae	0.458620689655172	0.0123407441486158
C26H28N2O5	g__Corynebacterium	0.0251231527093596	0.897071748716666
C26H28N2O5	g__Allobaculum	-0.369458	0.048552923888583
C26H28N2O5	g__Turicibacter	0.585221674876847	0.000853843105577253
C26H28N2O5	g__Lactobacillus	-0.314778	0.0962815480294901
C26H28N2O5	g__Ligilactobacillus	-0.622167	0.000313980544533272
C26H28N2O5	g__Streptococcus	-0.399507	0.0317856519407239
C26H28N2O5	g__Romboutsia	0.470935960591133	0.00992343375193134
Trp-Phe-Glu	f__Corynebacteriaceae	0.451724137931034	0.0138968489732875
Trp-Phe-Glu	f__Erysipelotrichaceae	0.170935960591133	0.375306258020327
Trp-Phe-Glu	f__Lactobacillaceae	-0.448276	0.0147341274178233
Trp-Phe-Glu	f__Streptococcaceae	0.224137931034483	0.242455441198699
Trp-Phe-Glu	f__Peptostreptococcaceae	0.233004926108374	0.223830720363145
Trp-Phe-Glu	g__Corynebacterium	0.451724137931034	0.0138968489732875
Trp-Phe-Glu	g__Allobaculum	-0.154187	0.424526769866232
Trp-Phe-Glu	g__Turicibacter	0.387192118226601	0.0379770337581067
Trp-Phe-Glu	g__Lactobacillus	-0.396552	0.0331914290916986
Trp-Phe-Glu	g__Ligilactobacillus	-0.184729	0.337393144839716
Trp-Phe-Glu	g__Streptococcus	0.234975369458128	0.219826741430746
Trp-Phe-Glu	g__Romboutsia	0.242857142857143	0.204296892925887
Leu-Asp-Leu	f__Corynebacteriaceae	0.116256157635468	0.548131689471174
Leu-Asp-Leu	f__Erysipelotrichaceae	0.166995073891626	0.386577000677856
Leu-Asp-Leu	f__Lactobacillaceae	-0.328571	0.081812028809608
Leu-Asp-Leu	f__Streptococcaceae	-0.201478	0.294610305886991
Leu-Asp-Leu	f__Peptostreptococcaceae	0.519704433497537	0.00385941027204866
Leu-Asp-Leu	g__Corynebacterium	0.116256157635468	0.548131689471174
Leu-Asp-Leu	g__Allobaculum	-0.420197	0.0232373176441937
Leu-Asp-Leu	g__Turicibacter	0.456650246305419	0.0127697166849409
Leu-Asp-Leu	g__Lactobacillus	-0.285714	0.132978425161429
Leu-Asp-Leu	g__Ligilactobacillus	-0.258621	0.175534921837058
Leu-Asp-Leu	g__Streptococcus	-0.193596	0.314295886080505
Leu-Asp-Leu	g__Romboutsia	0.515270935960591	0.00422954327621646
Ser-Leu-Val-Asn-Ala	f__Corynebacteriaceae	0.203940886699507	0.288622
Ser-Leu-Val-Asn-Ala	f__Erysipelotrichaceae	0.371428571428571	0.0472739261486765
Ser-Leu-Val-Asn-Ala	f__Lactobacillaceae	-0.28867	0.128838812185106
Ser-Leu-Val-Asn-Ala	f__Streptococcaceae	-0.233005	0.223830720363145
Ser-Leu-Val-Asn-Ala	f__Peptostreptococcaceae	0.398522167487685	0.0322487932430488
Ser-Leu-Val-Asn-Ala	g__Corynebacterium	0.203940886699507	0.288622
Ser-Leu-Val-Asn-Ala	g__Allobaculum	-0.166995	0.386577000677856
Ser-Leu-Val-Asn-Ala	g__Turicibacter	0.340886699507389	0.0703545683254633
Ser-Leu-Val-Asn-Ala	g__Lactobacillus	-0.258621	0.175534921837058
Ser-Leu-Val-Asn-Ala	g__Ligilactobacillus	-0.361576	0.0539451838467728
Ser-Leu-Val-Asn-Ala	g__Streptococcus	-0.225616	0.23928210376671
Ser-Leu-Val-Asn-Ala	g__Romboutsia	0.405418719211823	0.029118460333572
Asn-Val-Glu-Glu	f__Corynebacteriaceae	-0.0689655	0.722231597330104
Asn-Val-Glu-Glu	f__Erysipelotrichaceae	0.25615763546798	0.179829938830898
Asn-Val-Glu-Glu	f__Lactobacillaceae	-0.0640394	0.741375640628569
Asn-Val-Glu-Glu	f__Streptococcaceae	-0.259606	0.173837290019224
Asn-Val-Glu-Glu	f__Peptostreptococcaceae	0.366502463054187	0.0505226211306185
Asn-Val-Glu-Glu	g__Corynebacterium	-0.0689655	0.722231597330104
Asn-Val-Glu-Glu	g__Allobaculum	-0.100985	0.602202010253008
Asn-Val-Glu-Glu	g__Turicibacter	0.250738916256158	0.189536948915263
Asn-Val-Glu-Glu	g__Lactobacillus	-0.0630542	0.745223052815777
Asn-Val-Glu-Glu	g__Ligilactobacillus	-0.252217	0.186854229428259
Asn-Val-Glu-Glu	g__Streptococcus	-0.260099	0.172992825811213
Asn-Val-Glu-Glu	g__Romboutsia	0.370443349753695	0.0479100435562666
Asp-Gln-Phe-Arg	f__Corynebacteriaceae	0.14679802955665	0.447320870723646
Asp-Gln-Phe-Arg	f__Erysipelotrichaceae	0.0226600985221675	0.907117287708886
Asp-Gln-Phe-Arg	f__Lactobacillaceae	-0.421675	0.0227070497400122
Asp-Gln-Phe-Arg	f__Streptococcaceae	-0.225616	0.23928210376671
Asp-Gln-Phe-Arg	f__Peptostreptococcaceae	0.511822660098522	0.00453801687539188
Asp-Gln-Phe-Arg	g__Corynebacterium	0.14679802955665	0.447320870723646
Asp-Gln-Phe-Arg	g__Allobaculum	-0.57734	0.00104105336556091
Asp-Gln-Phe-Arg	g__Turicibacter	0.544334975369458	0.00226790502068084
Asp-Gln-Phe-Arg	g__Lactobacillus	-0.431527	0.0194196706662157
Asp-Gln-Phe-Arg	g__Ligilactobacillus	-0.258128	0.176388096682004
Asp-Gln-Phe-Arg	g__Streptococcus	-0.2133	0.266577921780357
Asp-Gln-Phe-Arg	g__Romboutsia	0.521674876847291	0.003704028095769
Met-Gln-His	f__Corynebacteriaceae	0.136453201970443	0.480304952564327
Met-Gln-His	f__Erysipelotrichaceae	0.3935960591133	0.0346469428539981
Met-Gln-His	f__Lactobacillaceae	-0.148276	0.442710303354575
Met-Gln-His	f__Streptococcaceae	-0.228571	0.233018629257773
Met-Gln-His	f__Peptostreptococcaceae	0.245812807881773	0.198672292981843
Met-Gln-His	g__Corynebacterium	0.136453201970443	0.480304952564327
Met-Gln-His	g__Allobaculum	-0.0738916	0.703250225546864
Met-Gln-His	g__Turicibacter	0.192118226600985	0.318075628977165
Met-Gln-His	g__Lactobacillus	-0.0881773	0.649217197140648
Met-Gln-His	g__Ligilactobacillus	-0.404433	0.0295499219472858
Met-Gln-His	g__Streptococcus	-0.224138	0.242455441198699
Met-Gln-His	g__Romboutsia	0.247290640394089	0.195900414505095
Gly-Ala-Pro-Met-Phe-Val-NH2	f__Corynebacteriaceae	0.0630541871921182	0.745223052815777
Gly-Ala-Pro-Met-Phe-Val-NH2	f__Erysipelotrichaceae	-0.0576355	0.766488838804004
Gly-Ala-Pro-Met-Phe-Val-NH2	f__Lactobacillaceae	-0.221182	0.248885521727104
Gly-Ala-Pro-Met-Phe-Val-NH2	f__Streptococcaceae	-0.303941	0.108943449587333
Gly-Ala-Pro-Met-Phe-Val-NH2	f__Peptostreptococcaceae	0.374384236453202	0.0454056739677471
Gly-Ala-Pro-Met-Phe-Val-NH2	g__Corynebacterium	0.0630541871921182	0.745223052815777
Gly-Ala-Pro-Met-Phe-Val-NH2	g__Allobaculum	-0.482266	0.00806363182402333
Gly-Ala-Pro-Met-Phe-Val-NH2	g__Turicibacter	0.438916256157635	0.0172203290522177
Gly-Ala-Pro-Met-Phe-Val-NH2	g__Lactobacillus	-0.164039	0.395156388074001
Gly-Ala-Pro-Met-Phe-Val-NH2	g__Ligilactobacillus	-0.336453	0.0743266220480747
Gly-Ala-Pro-Met-Phe-Val-NH2	g__Streptococcus	-0.292611	0.123467251072553
Gly-Ala-Pro-Met-Phe-Val-NH2	g__Romboutsia	0.375862068965517	0.0444938093532734
Naphthyl glucuronide	f__Corynebacteriaceae	0.0532019704433497	0.784013167588063
Naphthyl glucuronide	f__Erysipelotrichaceae	0.348275862068965	0.0641016978941387
Naphthyl glucuronide	f__Lactobacillaceae	-0.624631	0.000292404548933833
Naphthyl glucuronide	f__Streptococcaceae	-0.429064	0.0202022569147216
Naphthyl glucuronide	f__Peptostreptococcaceae	0.576847290640394	0.00105385834622211
Naphthyl glucuronide	g__Corynebacterium	0.0532019704433497	0.784013167588063
Naphthyl glucuronide	g__Allobaculum	-0.499015	0.00585764817415396
Naphthyl glucuronide	g__Turicibacter	0.793103448275862	2.88933975771307e-07
Naphthyl glucuronide	g__Lactobacillus	-0.526601	0.00333882092804799
Naphthyl glucuronide	g__Ligilactobacillus	-0.521675	0.003704028095769
Naphthyl glucuronide	g__Streptococcus	-0.42069	0.0230594472176823
Naphthyl glucuronide	g__Romboutsia	0.586206896551724	0.000832649534430012
Aspidin	f__Corynebacteriaceae	0.111330049261084	0.56532436375499
Aspidin	f__Erysipelotrichaceae	0.233497536945813	0.222825147192848
Aspidin	f__Lactobacillaceae	-0.451232	0.0140139777586178
Aspidin	f__Streptococcaceae	-0.217734	0.256528159446297
Aspidin	f__Peptostreptococcaceae	0.247783251231527	0.19498242418671
Aspidin	g__Corynebacterium	0.111330049261084	0.56532436375499
Aspidin	g__Allobaculum	-0.229557	0.230955407538261
Aspidin	g__Turicibacter	0.416748768472906	0.0245140986661554
Aspidin	g__Lactobacillus	-0.324138	0.0862686175605541
Aspidin	g__Ligilactobacillus	-0.405911	0.0289046542129874
Aspidin	g__Streptococcus	-0.212315	0.26884540959913
Aspidin	g__Romboutsia	0.263054187192118	0.16798673242996
ONO-8711	f__Corynebacteriaceae	0.300985221674877	0.112602938262311
ONO-8711	f__Erysipelotrichaceae	0.313793103448276	0.0973844797407197
ONO-8711	f__Lactobacillaceae	-0.416749	0.0245140986661554
ONO-8711	f__Streptococcaceae	-0.0945813	0.625530032890787
ONO-8711	f__Peptostreptococcaceae	0.317241379310345	0.0935654674628332
ONO-8711	g__Corynebacterium	0.300985221674877	0.112602938262311
ONO-8711	g__Allobaculum	-0.200985	0.295817288569009
ONO-8711	g__Turicibacter	0.503940886699507	0.00531596328129609
ONO-8711	g__Lactobacillus	-0.375369	0.0447961310789768
ONO-8711	g__Ligilactobacillus	-0.39803	0.0324823996174349
ONO-8711	g__Streptococcus	-0.0842365	0.663963905956939
ONO-8711	g__Romboutsia	0.320689655172414	0.0898608358755853
Toyocamycin	f__Corynebacteriaceae	0.224630541871921	0.241394576345278
Toyocamycin	f__Erysipelotrichaceae	0.273891625615764	0.150509670450979
Toyocamycin	f__Lactobacillaceae	-0.499507	0.0058014510341154
Toyocamycin	f__Streptococcaceae	-0.14335	0.45817829975412
Toyocamycin	f__Peptostreptococcaceae	0.270443349753695	0.15592226252623
Toyocamycin	g__Corynebacterium	0.224630541871921	0.241394576345278
Toyocamycin	g__Allobaculum	-0.16601	0.389424805231354
Toyocamycin	g__Turicibacter	0.606896551724138	0.000481898277749321
Toyocamycin	g__Lactobacillus	-0.390148	0.0364095393675136
Toyocamycin	g__Ligilactobacillus	-0.34532	0.0665487371846324
Toyocamycin	g__Streptococcus	-0.143842	0.456618758525493
Toyocamycin	g__Romboutsia	0.284729064039409	0.134379636896761
C38H50O6	f__Corynebacteriaceae	0.368965517241379	0.0488769150998594
C38H50O6	f__Erysipelotrichaceae	0.121182266009852	0.531186727768386
C38H50O6	f__Lactobacillaceae	-0.464039	0.011222659676377
C38H50O6	f__Streptococcaceae	-0.192118	0.318075628977165
C38H50O6	f__Peptostreptococcaceae	0.308374384236453	0.103621549673061
C38H50O6	g__Corynebacterium	0.368965517241379	0.0488769150998594
C38H50O6	g__Allobaculum	-0.252217	0.186854229428259
C38H50O6	g__Turicibacter	0.332512315270936	0.078000409720941
C38H50O6	g__Lactobacillus	-0.417734	0.0241435935123045
C38H50O6	g__Ligilactobacillus	-0.277833	0.14449079779791
C38H50O6	g__Streptococcus	-0.184729	0.337393144839716
C38H50O6	g__Romboutsia	0.324137931034483	0.0862686175605541
TG(20:0/8:0/8:0)	f__Corynebacteriaceae	0.0684729064039409	0.724138852207776
TG(20:0/8:0/8:0)	f__Erysipelotrichaceae	0.172413793103448	0.371129628816992
TG(20:0/8:0/8:0)	f__Lactobacillaceae	-0.19064	0.321883331320557
TG(20:0/8:0/8:0)	f__Streptococcaceae	-0.0359606	0.853076077162211
TG(20:0/8:0/8:0)	f__Peptostreptococcaceae	0.52807881773399	0.00323547447483655
TG(20:0/8:0/8:0)	g__Corynebacterium	0.0684729064039409	0.724138852207776
TG(20:0/8:0/8:0)	g__Allobaculum	-0.417734	0.0241435935123045
TG(20:0/8:0/8:0)	g__Turicibacter	0.436453201970443	0.0179293105642708
TG(20:0/8:0/8:0)	g__Lactobacillus	-0.138424	0.473927611972456
TG(20:0/8:0/8:0)	g__Ligilactobacillus	-0.26798	0.159872727464912
TG(20:0/8:0/8:0)	g__Streptococcus	-0.0211823	0.913151443791696
TG(20:0/8:0/8:0)	g__Romboutsia	0.530049261083744	0.00310195978516045
5'-O-methylmelledonal	f__Corynebacteriaceae	-0.0605911	0.754867662915933
5'-O-methylmelledonal	f__Erysipelotrichaceae	0.355665024630542	0.0582902349602127
5'-O-methylmelledonal	f__Lactobacillaceae	-0.337931	0.0729838650925893
5'-O-methylmelledonal	f__Streptococcaceae	-0.439901	0.0169433046683901
5'-O-methylmelledonal	f__Peptostreptococcaceae	0.464532019704433	0.0111253637882986
5'-O-methylmelledonal	g__Corynebacterium	-0.0605911	0.754867662915933
5'-O-methylmelledonal	g__Allobaculum	-0.325123	0.085262639109547
5'-O-methylmelledonal	g__Turicibacter	0.515763546798029	0.00418697395045472
5'-O-methylmelledonal	g__Lactobacillus	-0.224138	0.242455441198699
5'-O-methylmelledonal	g__Ligilactobacillus	-0.516749	0.00410293312259816
5'-O-methylmelledonal	g__Streptococcus	-0.432512	0.0191137095941857
5'-O-methylmelledonal	g__Romboutsia	0.474384236453202	0.00932273470886809
L-Naspa	f__Corynebacteriaceae	0.230541871921182	0.228904463723975
L-Naspa	f__Erysipelotrichaceae	0.0497536945812808	0.797715472669586
L-Naspa	f__Lactobacillaceae	-0.275862	0.147478102420802
L-Naspa	f__Streptococcaceae	-0.0133005	0.945405448444857
L-Naspa	f__Peptostreptococcaceae	0.394581280788177	0.0341561698768508
L-Naspa	g__Corynebacterium	0.230541871921182	0.228904463723975
L-Naspa	g__Allobaculum	-0.309852	0.101891616860788
L-Naspa	g__Turicibacter	0.234975369458128	0.219826741430746
L-Naspa	g__Lactobacillus	-0.287685	0.130208051619696
L-Naspa	g__Ligilactobacillus	-0.246798	0.19682138745185
L-Naspa	g__Streptococcus	-0.00985222	0.959546141583084
L-Naspa	g__Romboutsia	0.392118226600985	0.035393733535805
Unii-WN080Z1OL0	f__Corynebacteriaceae	0.0280788177339901	0.885037744027029
Unii-WN080Z1OL0	f__Erysipelotrichaceae	0.131034482758621	0.498067545152383
Unii-WN080Z1OL0	f__Lactobacillaceae	-0.0497537	0.797715472669586
Unii-WN080Z1OL0	f__Streptococcaceae	-0.0940887	0.627339617691616
Unii-WN080Z1OL0	f__Peptostreptococcaceae	0.366009852216749	0.0508569542997239
Unii-WN080Z1OL0	g__Corynebacterium	0.0280788177339901	0.885037744027029
Unii-WN080Z1OL0	g__Allobaculum	-0.121675	0.529506128533941
Unii-WN080Z1OL0	g__Turicibacter	0.191625615763547	0.319341757758762
Unii-WN080Z1OL0	g__Lactobacillus	0.0172413793103448	0.929264745254677
Unii-WN080Z1OL0	g__Ligilactobacillus	-0.0699507	0.71842197870531
Unii-WN080Z1OL0	g__Streptococcus	-0.091133	0.638241268918909
Unii-WN080Z1OL0	g__Romboutsia	0.370935960591133	0.0475911424747099
gibberellin A3 O-beta-D-glucoside	f__Corynebacteriaceae	0.128571428571429	0.506248947886624
gibberellin A3 O-beta-D-glucoside	f__Erysipelotrichaceae	0.182758620689655	0.342662018138321
gibberellin A3 O-beta-D-glucoside	f__Lactobacillaceae	-0.319212	0.0914346550276837
gibberellin A3 O-beta-D-glucoside	f__Streptococcaceae	0.0433497536945813	0.823316312190184
gibberellin A3 O-beta-D-glucoside	f__Peptostreptococcaceae	0.364532019704433	0.0518704457868707
gibberellin A3 O-beta-D-glucoside	g__Corynebacterium	0.128571428571429	0.506248947886624
gibberellin A3 O-beta-D-glucoside	g__Allobaculum	-0.145813	0.450408827610116
gibberellin A3 O-beta-D-glucoside	g__Turicibacter	0.16256157635468	0.399486451658188
gibberellin A3 O-beta-D-glucoside	g__Lactobacillus	-0.270936	0.155140627474662
gibberellin A3 O-beta-D-glucoside	g__Ligilactobacillus	-0.171429	0.373911015904153
gibberellin A3 O-beta-D-glucoside	g__Streptococcus	0.0472906403940887	0.807539207260939
gibberellin A3 O-beta-D-glucoside	g__Romboutsia	0.359605911330049	0.055364238515998
Amikacin hydrate	f__Corynebacteriaceae	0.199014778325123	0.30067638934623
Amikacin hydrate	f__Erysipelotrichaceae	0.167487684729064	0.38515760592969
Amikacin hydrate	f__Lactobacillaceae	-0.364532	0.0518704457868707
Amikacin hydrate	f__Streptococcaceae	-0.107882	0.577502689007681
Amikacin hydrate	f__Peptostreptococcaceae	0.302463054187192	0.11076194119607
Amikacin hydrate	g__Corynebacterium	0.199014778325123	0.30067638934623
Amikacin hydrate	g__Allobaculum	-0.323153	0.0872836104538475
Amikacin hydrate	g__Turicibacter	0.458128078817734	0.012446842608723
Amikacin hydrate	g__Lactobacillus	-0.285714	0.132978425161429
Amikacin hydrate	g__Ligilactobacillus	-0.496059	0.0062046344601867
Amikacin hydrate	g__Streptococcus	-0.0940887	0.627339617691616
Amikacin hydrate	g__Romboutsia	0.306896551724138	0.105373400662901

## Sheet: Table S6
Supplemental Table 6. Spearman Correlation analysis between metabolite and genes.
metabolite	genes	Spearman Correlation	P-value
Cholesta-3,5-dien-7-one	Prss22	-0.385714	0.15563079458596
Cholesta-3,5-dien-7-one	Lypd3	-0.446429	0.0952932131535263
Cholesta-3,5-dien-7-one	AC093960.1	-0.235714	0.397702945903273
Cholesta-3,5-dien-7-one	Tnfrsf12a	-0.075	0.790510794155268
Cholesta-3,5-dien-7-one	Atp1a3	-0.378571	0.164090826559221
Cholesta-3,5-dien-7-one	Vom2r44	-0.242857	0.383128341839342
Cholesta-3,5-dien-7-one	Cldn6	-0.542857	0.0365218225548373
Cholesta-3,5-dien-7-one	ENSRNOG00000062702	-0.392857	0.147466655311326
Cholesta-3,5-dien-7-one	ENSRNOG00000070062	-0.353571	0.196071678434199
Cholesta-3,5-dien-7-one	Ahrr	0.557142857142857	0.0309610867558121
Cholesta-3,5-dien-7-one	RGD1566007	0.43605373194465	0.10419273428562
Cholesta-3,5-dien-7-one	Cfd	0.535714285714286	0.0395669722295495
Cholesta-3,5-dien-7-one	AC109901.2	0.621428571428571	0.0134020067121818
Cholesta-3,5-dien-7-one	Cd209e	0.400066132099319	0.139523607107439
Cholesta-3,5-dien-7-one	Slc4a10	0.535714285714286	0.0395669722295495
Cholesta-3,5-dien-7-one	ENSRNOG00000068847	0.803571428571428	0.000307265031812509
Cholesta-3,5-dien-7-one	ENSRNOG00000052604	0.535714285714286	0.0395669722295495
Cholesta-3,5-dien-7-one	ENSRNOG00000065855	0.546428571428571	0.0350666602167099
Cholesta-3,5-dien-7-one	ENSRNOG00000070189	0.6	0.0180500879415
Cholesta-3,5-dien-7-one	ENSRNOG00000064582	0.618409540949472	0.0139935424111259
Cholesta-3,5-dien-7-one	ENSRNOG00000065670	0.103571428571429	0.713379630628729
Cholesta-3,5-dien-7-one	ENSRNOG00000063341	0.421805351630276	0.117337031055668
Cholesta-3,5-dien-7-one	ENSRNOG00000068381	0.470577032763152	0.0766752692224132
Licofelone	Prss22	-0.667857	0.00650995669471544
Licofelone	Lypd3	-0.5	0.05769884126896
Licofelone	AC093960.1	-0.675	0.00576349921805083
Licofelone	Tnfrsf12a	-0.439286	0.101360571193473
Licofelone	Atp1a3	-0.482143	0.0687495377206437
Licofelone	Vom2r44	-0.660714	0.00733056983089171
Licofelone	Cldn6	-0.785714	0.000516454747570588
Licofelone	ENSRNOG00000062702	-0.65	0.00871158362191229
Licofelone	ENSRNOG00000070062	-0.457143	0.0866781266241698
Licofelone	Ahrr	0.582142857142857	0.0227936871264143
Licofelone	RGD1566007	0.684712471648625	0.00485875182457917
Licofelone	Cfd	0.721428571428571	0.00239886807267334
Licofelone	AC109901.2	0.607142857142857	0.0163813067683071
Licofelone	Cd209e	0.796495299361372	0.000379723416378723
Licofelone	Slc4a10	0.496428571428571	0.059797413749924
Licofelone	ENSRNOG00000068847	0.714285714285714	0.00277438381763881
Licofelone	ENSRNOG00000052604	0.728571428571428	0.0020652097446908
Licofelone	ENSRNOG00000065855	0.760714285714286	0.000991128611982373
Licofelone	ENSRNOG00000070189	0.764285714285714	0.000907310111684976
Licofelone	ENSRNOG00000064582	0.745308608600954	0.00142760720186137
Licofelone	ENSRNOG00000065670	0.528571428571428	0.0427972893094504
Licofelone	ENSRNOG00000063341	0.491510473297991	0.0627774990076356
Licofelone	ENSRNOG00000068381	0.71527708979999	0.00271962728014538
Digoxigenin	Prss22	-0.789286	0.000467326756178176
Digoxigenin	Lypd3	-0.567857	0.0272283567088619
Digoxigenin	AC093960.1	-0.589286	0.0207943584831617
Digoxigenin	Tnfrsf12a	-0.532143	0.0411585803869344
Digoxigenin	Atp1a3	-0.325	0.237225438237234
Digoxigenin	Vom2r44	-0.389286	0.151511936790394
Digoxigenin	Cldn6	-0.589286	0.0207943584831617
Digoxigenin	ENSRNOG00000062702	-0.657143	0.00777025135866845
Digoxigenin	ENSRNOG00000070062	-0.446429	0.0952932131535263
Digoxigenin	Ahrr	0.717857142857143	0.00258116530821886
Digoxigenin	RGD1566007	0.481100605079428	0.0694384343209262
Digoxigenin	Cfd	0.717857142857143	0.00258116530821886
Digoxigenin	AC109901.2	0.767857142857143	0.000829329629136992
Digoxigenin	Cd209e	0.749214756476907	0.00130456675424374
Digoxigenin	Slc4a10	0.582142857142857	0.0227936871264143
Digoxigenin	ENSRNOG00000068847	0.710714285714286	0.00297899488680275
Digoxigenin	ENSRNOG00000052604	0.521428571428571	0.046219234478573
Digoxigenin	ENSRNOG00000065855	0.692857142857143	0.00419023296029814
Digoxigenin	ENSRNOG00000070189	0.742857142857143	0.00150948887823503
Digoxigenin	ENSRNOG00000064582	0.877569608688413	1.71671961988802e-05
Digoxigenin	ENSRNOG00000065670	0.575	0.0249362279425826
Digoxigenin	ENSRNOG00000063341	0.648793824753348	0.0088789839567958
Digoxigenin	ENSRNOG00000068381	0.598573985674729	0.0183983239606064
7-Hydroxymethotrexate	Prss22	-0.489286	0.0641603863145405
7-Hydroxymethotrexate	Lypd3	-0.675	0.00576349921805083
7-Hydroxymethotrexate	AC093960.1	-0.575	0.0249362279425826
7-Hydroxymethotrexate	Tnfrsf12a	-0.360714	0.186554374154164
7-Hydroxymethotrexate	Atp1a3	-0.403571	0.135767996503656
7-Hydroxymethotrexate	Vom2r44	-0.417857	0.121172536021878
7-Hydroxymethotrexate	Cldn6	-0.389286	0.151511936790394
7-Hydroxymethotrexate	ENSRNOG00000062702	-0.45	0.0923573749481227
7-Hydroxymethotrexate	ENSRNOG00000070062	-0.260714	0.347979459862794
7-Hydroxymethotrexate	Ahrr	0.464285714285714	0.081250980755495
7-Hydroxymethotrexate	RGD1566007	0.524345603288815	0.0447982031680813
7-Hydroxymethotrexate	Cfd	0.642857142857143	0.00973994469559528
7-Hydroxymethotrexate	AC109901.2	0.471428571428571	0.0760704291503312
7-Hydroxymethotrexate	Cd209e	0.512812042054582	0.0506113208166862
7-Hydroxymethotrexate	Slc4a10	0.510714285714286	0.0517254983682693
7-Hydroxymethotrexate	ENSRNOG00000068847	0.796428571428571	0.000380467678534635
7-Hydroxymethotrexate	ENSRNOG00000052604	0.707142857142857	0.00319548125824508
7-Hydroxymethotrexate	ENSRNOG00000065855	0.253571428571429	0.36181610381589
7-Hydroxymethotrexate	ENSRNOG00000070189	0.582142857142857	0.0227936871264143
7-Hydroxymethotrexate	ENSRNOG00000064582	0.402144932698356	0.137287987050846
7-Hydroxymethotrexate	ENSRNOG00000065670	0.557142857142857	0.0309610867558121
7-Hydroxymethotrexate	ENSRNOG00000063341	0.226988473123072	0.415898710575684
7-Hydroxymethotrexate	ENSRNOG00000068381	0.474341649025257	0.0740271322546903
Hydroxymethylbilane	Prss22	-0.628571	0.0120795391759058
Hydroxymethylbilane	Lypd3	-0.585714	0.0217765176190428
Hydroxymethylbilane	AC093960.1	-0.778571	0.000627350129480358
Hydroxymethylbilane	Tnfrsf12a	-0.807143	0.00027524427069542
Hydroxymethylbilane	Atp1a3	-0.314286	0.253940016323671
Hydroxymethylbilane	Vom2r44	-0.707143	0.00319548125824508
Hydroxymethylbilane	Cldn6	-0.496429	0.059797413749924
Hydroxymethylbilane	ENSRNOG00000062702	-0.753571	0.00117758302348883
Hydroxymethylbilane	ENSRNOG00000070062	-0.639286	0.0102884466195942
Hydroxymethylbilane	Ahrr	0.55	0.033655357815007
Hydroxymethylbilane	RGD1566007	0.445063106571606	0.0964328178232678
Hydroxymethylbilane	Cfd	0.542857142857143	0.0365218225548373
Hydroxymethylbilane	AC109901.2	0.425	0.114295475480522
Hydroxymethylbilane	Cd209e	0.647379741033444	0.00907843352947425
Hydroxymethylbilane	Slc4a10	0.335714285714286	0.221211537639326
Hydroxymethylbilane	ENSRNOG00000068847	0.385714285714286	0.15563079458596
Hydroxymethylbilane	ENSRNOG00000052604	0.460714285714286	0.0839333813503142
Hydroxymethylbilane	ENSRNOG00000065855	0.689285714285714	0.00447373445090621
Hydroxymethylbilane	ENSRNOG00000070189	0.567857142857143	0.0272283567088619
Hydroxymethylbilane	ENSRNOG00000064582	0.718498946421063	0.00254761410359286
Hydroxymethylbilane	ENSRNOG00000065670	0.678571428571428	0.00541655021959171
Hydroxymethylbilane	ENSRNOG00000063341	0.770330959968851	0.000778572762116198
Hydroxymethylbilane	ENSRNOG00000068381	0.80186326382841	0.000323622414460852
C26H28N2O5	Prss22	-0.532143	0.0411585803869344
C26H28N2O5	Lypd3	-0.796429	0.000380467678534635
C26H28N2O5	AC093960.1	-0.714286	0.00277438381763881
C26H28N2O5	Tnfrsf12a	-0.507143	0.0536636637808059
C26H28N2O5	Atp1a3	-0.632143	0.0114575415400789
C26H28N2O5	Vom2r44	-0.464286	0.081250980755495
C26H28N2O5	Cldn6	-0.692857	0.00419023296029814
C26H28N2O5	ENSRNOG00000062702	-0.603571	0.0172001380687953
C26H28N2O5	ENSRNOG00000070062	-0.614286	0.0148339554059769
C26H28N2O5	Ahrr	0.571428571428571	0.0260631933763629
C26H28N2O5	RGD1566007	0.663089972543931	0.00704909947561303
C26H28N2O5	Cfd	0.6	0.0180500879415
C26H28N2O5	AC109901.2	0.610714285714286	0.0155928314211756
C26H28N2O5	Cd209e	0.611010092660779	0.0155288628583014
C26H28N2O5	Slc4a10	0.617857142857143	0.0141039284064895
C26H28N2O5	ENSRNOG00000068847	0.846428571428571	6.92382360973722e-05
C26H28N2O5	ENSRNOG00000052604	0.696428571428571	0.00392119050687955
C26H28N2O5	ENSRNOG00000065855	0.446428571428571	0.0952932131535263
C26H28N2O5	ENSRNOG00000070189	0.717857142857143	0.00258116530821886
C26H28N2O5	ENSRNOG00000064582	0.654155757189326	0.00815366459360754
C26H28N2O5	ENSRNOG00000065670	0.589285714285714	0.0207943584831617
C26H28N2O5	ENSRNOG00000063341	0.423592662442269	0.115628577194114
C26H28N2O5	ENSRNOG00000068381	0.711512473537885	0.00293225265035358
Trp-Phe-Glu	Prss22	-0.792857	0.000422077185192351
Trp-Phe-Glu	Lypd3	-0.460714	0.0839333813503142
Trp-Phe-Glu	AC093960.1	-0.535714	0.0395669722295495
Trp-Phe-Glu	Tnfrsf12a	-0.435714	0.104493357044066
Trp-Phe-Glu	Atp1a3	-0.392857	0.147466655311326
Trp-Phe-Glu	Vom2r44	-0.592857	0.0198464219701811
Trp-Phe-Glu	Cldn6	-0.578571	0.0238466587629967
Trp-Phe-Glu	ENSRNOG00000062702	-0.585714	0.0217765176190428
Trp-Phe-Glu	ENSRNOG00000070062	-0.228571	0.412566170496361
Trp-Phe-Glu	Ahrr	0.567857142857143	0.0272283567088619
Trp-Phe-Glu	RGD1566007	0.663089972543931	0.00704909947561303
Trp-Phe-Glu	Cfd	0.792857142857143	0.000422077185192351
Trp-Phe-Glu	AC109901.2	0.628571428571428	0.0120795391759058
Trp-Phe-Glu	Cd209e	0.818317088384971	0.000192182574129884
Trp-Phe-Glu	Slc4a10	0.632142857142857	0.0114575415400789
Trp-Phe-Glu	ENSRNOG00000068847	0.617857142857143	0.0141039284064895
Trp-Phe-Glu	ENSRNOG00000052604	0.525	0.0444839058001064
Trp-Phe-Glu	ENSRNOG00000065855	0.696428571428571	0.00392119050687955
Trp-Phe-Glu	ENSRNOG00000070189	0.707142857142857	0.00319548125824508
Trp-Phe-Glu	ENSRNOG00000064582	0.816801041080661	0.000202060460526076
Trp-Phe-Glu	ENSRNOG00000065670	0.514285714285714	0.0498392334714206
Trp-Phe-Glu	ENSRNOG00000063341	0.430741905690239	0.108966563046016
Trp-Phe-Glu	ENSRNOG00000068381	0.609867834461045	0.0157770006909991
Leu-Asp-Leu	Prss22	-0.460714	0.0839333813503142
Leu-Asp-Leu	Lypd3	-0.460714	0.0839333813503142
Leu-Asp-Leu	AC093960.1	-0.596429	0.0189319246878651
Leu-Asp-Leu	Tnfrsf12a	-0.546429	0.0350666602167099
Leu-Asp-Leu	Atp1a3	-0.210714	0.450957865215285
Leu-Asp-Leu	Vom2r44	-0.667857	0.00650995669471544
Leu-Asp-Leu	Cldn6	-0.485714	0.0664263123251896
Leu-Asp-Leu	ENSRNOG00000062702	-0.714286	0.00277438381763881
Leu-Asp-Leu	ENSRNOG00000070062	-0.435714	0.104493357044066
Leu-Asp-Leu	Ahrr	0.375	0.168432749846746
Leu-Asp-Leu	RGD1566007	0.484704354930211	0.0670774323583653
Leu-Asp-Leu	Cfd	0.525	0.0444839058001064
Leu-Asp-Leu	AC109901.2	0.292857142857143	0.289471667212401
Leu-Asp-Leu	Cd209e	0.589188303637179	0.0208206893054713
Leu-Asp-Leu	Slc4a10	0.3	0.277316780368384
Leu-Asp-Leu	ENSRNOG00000068847	0.460714285714286	0.0839333813503142
Leu-Asp-Leu	ENSRNOG00000052604	0.567857142857143	0.0272283567088619
Leu-Asp-Leu	ENSRNOG00000065855	0.617857142857143	0.0141039284064895
Leu-Asp-Leu	ENSRNOG00000070189	0.471428571428571	0.0760704291503312
Leu-Asp-Leu	ENSRNOG00000064582	0.566577527401684	0.027655274355857
Leu-Asp-Leu	ENSRNOG00000065670	0.442857142857143	0.0982940655468714
Leu-Asp-Leu	ENSRNOG00000063341	0.575514081461648	0.0247771070476247
Leu-Asp-Leu	ENSRNOG00000068381	0.756687868683148	0.0010930306436401
Ser-Leu-Val-Asn-Ala	Prss22	-0.657143	0.00777025135866845
Ser-Leu-Val-Asn-Ala	Lypd3	-0.853571	5.17314356670973e-05
Ser-Leu-Val-Asn-Ala	AC093960.1	-0.764286	0.000907310111684976
Ser-Leu-Val-Asn-Ala	Tnfrsf12a	-0.617857	0.0141039284064895
Ser-Leu-Val-Asn-Ala	Atp1a3	-0.464286	0.081250980755495
Ser-Leu-Val-Asn-Ala	Vom2r44	-0.678571	0.00541655021959171
Ser-Leu-Val-Asn-Ala	Cldn6	-0.471429	0.0760704291503312
Ser-Leu-Val-Asn-Ala	ENSRNOG00000062702	-0.675	0.00576349921805083
Ser-Leu-Val-Asn-Ala	ENSRNOG00000070062	-0.396429	0.143494531442354
Ser-Leu-Val-Asn-Ala	Ahrr	0.517857142857143	0.0480040773665583
Ser-Leu-Val-Asn-Ala	RGD1566007	0.729759344783403	0.00201352846092042
Ser-Leu-Val-Asn-Ala	Cfd	0.75	0.00128089845093553
Ser-Leu-Val-Asn-Ala	AC109901.2	0.485714285714286	0.0664263123251896
Ser-Leu-Val-Asn-Ala	Cd209e	0.691023319080642	0.00433396217303144
Ser-Leu-Val-Asn-Ala	Slc4a10	0.707142857142857	0.00319548125824508
Ser-Leu-Val-Asn-Ala	ENSRNOG00000068847	0.667857142857143	0.00650995669471544
Ser-Leu-Val-Asn-Ala	ENSRNOG00000052604	0.746428571428571	0.00139141108906305
Ser-Leu-Val-Asn-Ala	ENSRNOG00000065855	0.417857142857143	0.121172536021878
Ser-Leu-Val-Asn-Ala	ENSRNOG00000070189	0.621428571428571	0.0134020067121818
Ser-Leu-Val-Asn-Ala	ENSRNOG00000064582	0.677390797745231	0.00552936393575598
Ser-Leu-Val-Asn-Ala	ENSRNOG00000065670	0.728571428571428	0.0020652097446908
Ser-Leu-Val-Asn-Ala	ENSRNOG00000063341	0.514745513853896	0.0496001186991398
Ser-Leu-Val-Asn-Ala	ENSRNOG00000068381	0.862097124022094	3.57900771581421e-05
Asn-Val-Glu-Glu	Prss22	-0.428571	0.110960214260877
Asn-Val-Glu-Glu	Lypd3	-0.707143	0.00319548125824508
Asn-Val-Glu-Glu	AC093960.1	-0.714286	0.00277438381763881
Asn-Val-Glu-Glu	Tnfrsf12a	-0.503571	0.0556545171611585
Asn-Val-Glu-Glu	Atp1a3	-0.628571	0.0120795391759058
Asn-Val-Glu-Glu	Vom2r44	-0.617857	0.0141039284064895
Asn-Val-Glu-Glu	Cldn6	-0.610714	0.0155928314211756
Asn-Val-Glu-Glu	ENSRNOG00000062702	-0.667857	0.00650995669471544
Asn-Val-Glu-Glu	ENSRNOG00000070062	-0.642857	0.00973994469559528
Asn-Val-Glu-Glu	Ahrr	0.514285714285714	0.0498392334714206
Asn-Val-Glu-Glu	RGD1566007	0.672099347170887	0.00605800249169134
Asn-Val-Glu-Glu	Cfd	0.45	0.0923573749481227
Asn-Val-Glu-Glu	AC109901.2	0.535714285714286	0.0395669722295495
Asn-Val-Glu-Glu	Cd209e	0.552818655264514	0.0325719593158178
Asn-Val-Glu-Glu	Slc4a10	0.646428571428571	0.00921455068997997
Asn-Val-Glu-Glu	ENSRNOG00000068847	0.635714285714286	0.0108607461687898
Asn-Val-Glu-Glu	ENSRNOG00000052604	0.432142857142857	0.107693037546398
Asn-Val-Glu-Glu	ENSRNOG00000065855	0.267857142857143	0.334443600512354
Asn-Val-Glu-Glu	ENSRNOG00000070189	0.485714285714286	0.0664263123251896
Asn-Val-Glu-Glu	ENSRNOG00000064582	0.521894757101867	0.0459899259303279
Asn-Val-Glu-Glu	ENSRNOG00000065670	0.592857142857143	0.0198464219701811
Asn-Val-Glu-Glu	ENSRNOG00000063341	0.418230730006291	0.120805972347595
Asn-Val-Glu-Glu	ENSRNOG00000068381	0.685160159703149	0.00481994177136062
Asp-Gln-Phe-Arg	Prss22	-0.5	0.05769884126896
Asp-Gln-Phe-Arg	Lypd3	-0.517857	0.0480040773665583
Asp-Gln-Phe-Arg	AC093960.1	-0.582143	0.0227936871264143
Asp-Gln-Phe-Arg	Tnfrsf12a	-0.539286	0.0380216562635579
Asp-Gln-Phe-Arg	Atp1a3	-0.0964286	0.732452863386731
Asp-Gln-Phe-Arg	Vom2r44	-0.582143	0.0227936871264143
Asp-Gln-Phe-Arg	Cldn6	-0.342857	0.210923793414752
Asp-Gln-Phe-Arg	ENSRNOG00000062702	-0.664286	0.00691068298451919
Asp-Gln-Phe-Arg	ENSRNOG00000070062	-0.271429	0.327789306841173
Asp-Gln-Phe-Arg	Ahrr	0.303571428571428	0.271355836003868
Asp-Gln-Phe-Arg	RGD1566007	0.502723104184122	0.0561352359840184
Asp-Gln-Phe-Arg	Cfd	0.475	0.0735708620459135
Asp-Gln-Phe-Arg	AC109901.2	0.221428571428571	0.42771371901637
Asp-Gln-Phe-Arg	Cd209e	0.614647057498045	0.0147587948300963
Asp-Gln-Phe-Arg	Slc4a10	0.357142857142857	0.191274763431579
Asp-Gln-Phe-Arg	ENSRNOG00000068847	0.360714285714286	0.186554374154164
Asp-Gln-Phe-Arg	ENSRNOG00000052604	0.496428571428571	0.059797413749924
Asp-Gln-Phe-Arg	ENSRNOG00000065855	0.575	0.0249362279425826
Asp-Gln-Phe-Arg	ENSRNOG00000070189	0.339285714285714	0.216028925341955
Asp-Gln-Phe-Arg	ENSRNOG00000064582	0.475424675990057	0.0732776136001681
Asp-Gln-Phe-Arg	ENSRNOG00000065670	0.471428571428571	0.0760704291503312
Asp-Gln-Phe-Arg	ENSRNOG00000063341	0.480786608426035	0.0696469482274585
Asp-Gln-Phe-Arg	ENSRNOG00000068381	0.647513997082097	0.00905934818700725
Met-Gln-His	Prss22	-0.257143	0.354860363650609
Met-Gln-His	Lypd3	-0.482143	0.0687495377206437
Met-Gln-His	AC093960.1	-0.507143	0.0536636637808059
Met-Gln-His	Tnfrsf12a	-0.4	0.139595129372145
Met-Gln-His	Atp1a3	-0.339286	0.216028925341955
Met-Gln-His	Vom2r44	-0.596429	0.0189319246878651
Met-Gln-His	Cldn6	-0.353571	0.196071678434199
Met-Gln-His	ENSRNOG00000062702	-0.432143	0.107693037546398
Met-Gln-His	ENSRNOG00000070062	-0.296429	0.283355428434263
Met-Gln-His	Ahrr	0.135714285714286	0.629620441872815
Met-Gln-His	RGD1566007	0.569392476423593	0.0267227282932106
Met-Gln-His	Cfd	0.471428571428571	0.0760704291503312
Met-Gln-His	AC109901.2	0.117857142857143	0.675711529221304
Met-Gln-His	Cd209e	0.269135397957724	0.332053219693193
Met-Gln-His	Slc4a10	0.196428571428571	0.482898756271634
Met-Gln-His	ENSRNOG00000068847	0.532142857142857	0.0411585803869344
Met-Gln-His	ENSRNOG00000052604	0.535714285714286	0.0395669722295495
Met-Gln-His	ENSRNOG00000065855	0.296428571428571	0.283355428434263
Met-Gln-His	ENSRNOG00000070189	0.517857142857143	0.0480040773665583
Met-Gln-His	ENSRNOG00000064582	0.386059135390422	0.15522986585372
Met-Gln-His	ENSRNOG00000065670	0.346428571428571	0.205895992093551
Met-Gln-His	ENSRNOG00000063341	0.275245865046875	0.320761129106854
Met-Gln-His	ENSRNOG00000068381	0.70774785727578	0.00315795193898501
Gly-Ala-Pro-Met-Phe-Val-NH2	Prss22	-0.5	0.05769884126896
Gly-Ala-Pro-Met-Phe-Val-NH2	Lypd3	-0.396429	0.143494531442354
Gly-Ala-Pro-Met-Phe-Val-NH2	AC093960.1	-0.703571	0.00342433708908396
Gly-Ala-Pro-Met-Phe-Val-NH2	Tnfrsf12a	-0.675	0.00576349921805083
Gly-Ala-Pro-Met-Phe-Val-NH2	Atp1a3	-0.582143	0.0227936871264143
Gly-Ala-Pro-Met-Phe-Val-NH2	Vom2r44	-0.442857	0.0982940655468714
Gly-Ala-Pro-Met-Phe-Val-NH2	Cldn6	-0.492857	0.0619510067141686
Gly-Ala-Pro-Met-Phe-Val-NH2	ENSRNOG00000062702	-0.660714	0.00733056983089171
Gly-Ala-Pro-Met-Phe-Val-NH2	ENSRNOG00000070062	-0.525	0.0444839058001064
Gly-Ala-Pro-Met-Phe-Val-NH2	Ahrr	0.367857142857143	0.177342146893491
Gly-Ala-Pro-Met-Phe-Val-NH2	RGD1566007	0.421638732541522	0.117497180415046
Gly-Ala-Pro-Met-Phe-Val-NH2	Cfd	0.496428571428571	0.059797413749924
Gly-Ala-Pro-Met-Phe-Val-NH2	AC109901.2	0.414285714285714	0.124715442236571
Gly-Ala-Pro-Met-Phe-Val-NH2	Cd209e	0.410977026611119	0.128060424857649
Gly-Ala-Pro-Met-Phe-Val-NH2	Slc4a10	0.317857142857143	0.248290565817018
Gly-Ala-Pro-Met-Phe-Val-NH2	ENSRNOG00000068847	0.478571428571428	0.0711308082556333
Gly-Ala-Pro-Met-Phe-Val-NH2	ENSRNOG00000052604	0.410714285714286	0.128328646015749
Gly-Ala-Pro-Met-Phe-Val-NH2	ENSRNOG00000065855	0.246428571428571	0.375950515973805
Gly-Ala-Pro-Met-Phe-Val-NH2	ENSRNOG00000070189	0.535714285714286	0.0395669722295495
Gly-Ala-Pro-Met-Phe-Val-NH2	ENSRNOG00000064582	0.568364838213677	0.0270603638691211
Gly-Ala-Pro-Met-Phe-Val-NH2	ENSRNOG00000065670	0.667857142857143	0.00650995669471544
Gly-Ala-Pro-Met-Phe-Val-NH2	ENSRNOG00000063341	0.487935851674006	0.0650101311519628
Gly-Ala-Pro-Met-Phe-Val-NH2	ENSRNOG00000068381	0.70774785727578	0.00315795193898501
Naphthyl glucuronide	Prss22	-0.535714	0.0395669722295495
Naphthyl glucuronide	Lypd3	-0.821429	0.000173147717507171
Naphthyl glucuronide	AC093960.1	-0.65	0.00871158362191229
Naphthyl glucuronide	Tnfrsf12a	-0.535714	0.0395669722295495
Naphthyl glucuronide	Atp1a3	-0.432143	0.107693037546398
Naphthyl glucuronide	Vom2r44	-0.417857	0.121172536021878
Naphthyl glucuronide	Cldn6	-0.489286	0.0641603863145405
Naphthyl glucuronide	ENSRNOG00000062702	-0.625	0.0127274535112337
Naphthyl glucuronide	ENSRNOG00000070062	-0.485714	0.0664263123251896
Naphthyl glucuronide	Ahrr	0.510714285714286	0.0517254983682693
Naphthyl glucuronide	RGD1566007	0.554977477020464	0.0317600634033677
Naphthyl glucuronide	Cfd	0.621428571428571	0.0134020067121818
Naphthyl glucuronide	AC109901.2	0.482142857142857	0.0687495377206437
Naphthyl glucuronide	Cd209e	0.556455620101781	0.0312130035781742
Naphthyl glucuronide	Slc4a10	0.539285714285714	0.0380216562635579
Naphthyl glucuronide	ENSRNOG00000068847	0.807142857142857	0.00027524427069542
Naphthyl glucuronide	ENSRNOG00000052604	0.735714285714286	0.00176986864214427
Naphthyl glucuronide	ENSRNOG00000065855	0.575	0.0249362279425826
Naphthyl glucuronide	ENSRNOG00000070189	0.635714285714286	0.0108607461687898
Naphthyl glucuronide	ENSRNOG00000064582	0.602323743641538	0.0174934937065891
Naphthyl glucuronide	ENSRNOG00000065670	0.510714285714286	0.0517254983682693
Naphthyl glucuronide	ENSRNOG00000063341	0.480786608426035	0.0696469482274585
Naphthyl glucuronide	ENSRNOG00000068381	0.670101694654728	0.00626763514957221
Aspidin	Prss22	-0.675	0.00576349921805083
Aspidin	Lypd3	-0.628571	0.0120795391759058
Aspidin	AC093960.1	-0.735714	0.00176986864214427
Aspidin	Tnfrsf12a	-0.546429	0.0350666602167099
Aspidin	Atp1a3	-0.457143	0.0866781266241698
Aspidin	Vom2r44	-0.396429	0.143494531442354
Aspidin	Cldn6	-0.671429	0.00612776678882009
Aspidin	ENSRNOG00000062702	-0.607143	0.0163813067683071
Aspidin	ENSRNOG00000070062	-0.514286	0.0498392334714206
Aspidin	Ahrr	0.564285714285714	0.0284325221487085
Aspidin	RGD1566007	0.625250599110718	0.0126811302496507
Aspidin	Cfd	0.596428571428571	0.0189319246878651
Aspidin	AC109901.2	0.657142857142857	0.00777025135866845
Aspidin	Cd209e	0.632831881684378	0.0113404635861767
Aspidin	Slc4a10	0.432142857142857	0.107693037546398
Aspidin	ENSRNOG00000068847	0.796428571428571	0.000380467678534635
Aspidin	ENSRNOG00000052604	0.525	0.0444839058001064
Aspidin	ENSRNOG00000065855	0.607142857142857	0.0163813067683071
Aspidin	ENSRNOG00000070189	0.785714285714286	0.000516454747570588
Aspidin	ENSRNOG00000064582	0.711349703173092	0.00294173667763493
Aspidin	ENSRNOG00000065670	0.617857142857143	0.0141039284064895
Aspidin	ENSRNOG00000063341	0.473637365178064	0.0745174802788284
Aspidin	ENSRNOG00000068381	0.583515520626308	0.0223985498104353
ONO-8711	Prss22	-0.557143	0.0309610867558121
ONO-8711	Lypd3	-0.707143	0.00319548125824508
ONO-8711	AC093960.1	-0.685714	0.00477224522269126
ONO-8711	Tnfrsf12a	-0.582143	0.0227936871264143
ONO-8711	Atp1a3	-0.442857	0.0982940655468714
ONO-8711	Vom2r44	-0.582143	0.0227936871264143
ONO-8711	Cldn6	-0.475	0.0735708620459135
ONO-8711	ENSRNOG00000062702	-0.710714	0.00297899488680275
ONO-8711	ENSRNOG00000070062	-0.403571	0.135767996503656
ONO-8711	Ahrr	0.428571428571428	0.110960214260877
ONO-8711	RGD1566007	0.600024350155242	0.0180441858605399
ONO-8711	Cfd	0.707142857142857	0.00319548125824508
ONO-8711	AC109901.2	0.435714285714286	0.104493357044066
ONO-8711	Cd209e	0.625557952009845	0.0126244947497806
ONO-8711	Slc4a10	0.585714285714286	0.0217765176190428
ONO-8711	ENSRNOG00000068847	0.664285714285714	0.00691068298451919
ONO-8711	ENSRNOG00000052604	0.728571428571428	0.0020652097446908
ONO-8711	ENSRNOG00000065855	0.332142857142857	0.226471759070724
ONO-8711	ENSRNOG00000070189	0.585714285714286	0.0217765176190428
ONO-8711	ENSRNOG00000064582	0.62377147338545	0.012956448956461
ONO-8711	ENSRNOG00000065670	0.642857142857143	0.00973994469559528
ONO-8711	ENSRNOG00000063341	0.445040392186181	0.0964518556104605
ONO-8711	ENSRNOG00000068381	0.7943340313042	0.000404442331800247
Toyocamycin	Prss22	-0.485714	0.0664263123251896
Toyocamycin	Lypd3	-0.714286	0.00277438381763881
Toyocamycin	AC093960.1	-0.464286	0.081250980755495
Toyocamycin	Tnfrsf12a	-0.492857	0.0619510067141686
Toyocamycin	Atp1a3	-0.382143	0.159823629986967
Toyocamycin	Vom2r44	-0.332143	0.226471759070724
Toyocamycin	Cldn6	-0.292857	0.289471667212401
Toyocamycin	ENSRNOG00000062702	-0.439286	0.101360571193473
Toyocamycin	ENSRNOG00000070062	-0.285714	0.301936351322549
Toyocamycin	Ahrr	0.35	0.200945350816293
Toyocamycin	RGD1566007	0.526147478214206	0.0439367336099122
Toyocamycin	Cfd	0.478571428571428	0.0711308082556333
Toyocamycin	AC109901.2	0.332142857142857	0.226471759070724
Toyocamycin	Cd209e	0.501901147542782	0.0566039005853897
Toyocamycin	Slc4a10	0.578571428571428	0.0238466587629967
Toyocamycin	ENSRNOG00000068847	0.560714285714286	0.0296764960944747
Toyocamycin	ENSRNOG00000052604	0.414285714285714	0.124715442236571
Toyocamycin	ENSRNOG00000065855	0.4	0.139595129372145
Toyocamycin	ENSRNOG00000070189	0.439285714285714	0.101360571193473
Toyocamycin	ENSRNOG00000064582	0.507596270605925	0.0534146989339653
Toyocamycin	ENSRNOG00000065670	0.417857142857143	0.121172536021878
Toyocamycin	ENSRNOG00000063341	0.257372756926948	0.354415168873434
Toyocamycin	ENSRNOG00000068381	0.515752427908414	0.0490794323671418
C38H50O6	Prss22	-0.560714	0.0296764960944747
C38H50O6	Lypd3	-0.889286	9.19297475884227e-06
C38H50O6	AC093960.1	-0.682143	0.00508632646897726
C38H50O6	Tnfrsf12a	-0.528571	0.0427972893094504
C38H50O6	Atp1a3	-0.467857	0.0786302311543805
C38H50O6	Vom2r44	-0.596429	0.0189319246878651
C38H50O6	Cldn6	-0.496429	0.059797413749924
C38H50O6	ENSRNOG00000062702	-0.482143	0.0687495377206437
C38H50O6	ENSRNOG00000070062	-0.425	0.114295475480522
C38H50O6	Ahrr	0.460714285714286	0.0839333813503142
C38H50O6	RGD1566007	0.754985593738878	0.00113858365895469
C38H50O6	Cfd	0.625	0.0127274535112337
C38H50O6	AC109901.2	0.453571428571428	0.0894859001430274
C38H50O6	Cd209e	0.629194916847111	0.0119691058311618
C38H50O6	Slc4a10	0.682142857142857	0.00508632646897726
C38H50O6	ENSRNOG00000068847	0.614285714285714	0.0148339554059769
C38H50O6	ENSRNOG00000052604	0.635714285714286	0.0108607461687898
C38H50O6	ENSRNOG00000065855	0.360714285714286	0.186554374154164
C38H50O6	ENSRNOG00000070189	0.642857142857143	0.00973994469559528
C38H50O6	ENSRNOG00000064582	0.66309231124929	0.00704882664050685
C38H50O6	ENSRNOG00000065670	0.632142857142857	0.0114575415400789
C38H50O6	ENSRNOG00000063341	0.387846446202415	0.153162942313824
C38H50O6	ENSRNOG00000068381	0.78680479877999	0.000501027817121708
TG(20:0/8:0/8:0)	Prss22	-0.517857	0.0480040773665583
TG(20:0/8:0/8:0)	Lypd3	-0.503571	0.0556545171611585
TG(20:0/8:0/8:0)	AC093960.1	-0.489286	0.0641603863145405
TG(20:0/8:0/8:0)	Tnfrsf12a	-0.539286	0.0380216562635579
TG(20:0/8:0/8:0)	Atp1a3	-0.15	0.593630202742588
TG(20:0/8:0/8:0)	Vom2r44	-0.592857	0.0198464219701811
TG(20:0/8:0/8:0)	Cldn6	-0.528571	0.0427972893094504
TG(20:0/8:0/8:0)	ENSRNOG00000062702	-0.832143	0.000119028244938498
TG(20:0/8:0/8:0)	ENSRNOG00000070062	-0.560714	0.0296764960944747
TG(20:0/8:0/8:0)	Ahrr	0.614285714285714	0.0148339554059769
TG(20:0/8:0/8:0)	RGD1566007	0.317129986868837	0.249434496155771
TG(20:0/8:0/8:0)	Cfd	0.521428571428571	0.046219234478573
TG(20:0/8:0/8:0)	AC109901.2	0.503571428571428	0.0556545171611585
TG(20:0/8:0/8:0)	Cd209e	0.821954053222238	0.000170091467557208
TG(20:0/8:0/8:0)	Slc4a10	0.567857142857143	0.0272283567088619
TG(20:0/8:0/8:0)	ENSRNOG00000068847	0.421428571428571	0.117699395855417
TG(20:0/8:0/8:0)	ENSRNOG00000052604	0.507142857142857	0.0536636637808059
TG(20:0/8:0/8:0)	ENSRNOG00000065855	0.614285714285714	0.0148339554059769
TG(20:0/8:0/8:0)	ENSRNOG00000070189	0.353571428571428	0.196071678434199
TG(20:0/8:0/8:0)	ENSRNOG00000064582	0.677390797745231	0.00552936393575598
TG(20:0/8:0/8:0)	ENSRNOG00000065670	0.432142857142857	0.107693037546398
TG(20:0/8:0/8:0)	ENSRNOG00000063341	0.666666932873275	0.00664141227599598
TG(20:0/8:0/8:0)	ENSRNOG00000068381	0.655043229606307	0.00803823643827872
5'-O-methylmelledonal	Prss22	-0.696429	0.00392119050687955
5'-O-methylmelledonal	Lypd3	-0.653571	0.00823037146363899
5'-O-methylmelledonal	AC093960.1	-0.778571	0.000627350129480358
5'-O-methylmelledonal	Tnfrsf12a	-0.660714	0.00733056983089171
5'-O-methylmelledonal	Atp1a3	-0.653571	0.00823037146363899
5'-O-methylmelledonal	Vom2r44	-0.45	0.0923573749481227
5'-O-methylmelledonal	Cldn6	-0.717857	0.00258116530821886
5'-O-methylmelledonal	ENSRNOG00000062702	-0.753571	0.00117758302348883
5'-O-methylmelledonal	ENSRNOG00000070062	-0.671429	0.00612776678882009
5'-O-methylmelledonal	Ahrr	0.735714285714286	0.00176986864214427
5'-O-methylmelledonal	RGD1566007	0.518939978512642	0.0474576455713498
5'-O-methylmelledonal	Cfd	0.678571428571428	0.00541655021959171
5'-O-methylmelledonal	AC109901.2	0.760714285714286	0.000991128611982373
5'-O-methylmelledonal	Cd209e	0.698297248755175	0.0037860002719019
5'-O-methylmelledonal	Slc4a10	0.578571428571428	0.0238466587629967
5'-O-methylmelledonal	ENSRNOG00000068847	0.885714285714286	1.11998218512084e-05
5'-O-methylmelledonal	ENSRNOG00000052604	0.646428571428571	0.00921455068997997
5'-O-methylmelledonal	ENSRNOG00000065855	0.535714285714286	0.0395669722295495
5'-O-methylmelledonal	ENSRNOG00000070189	0.757142857142857	0.00108110819418584
5'-O-methylmelledonal	ENSRNOG00000064582	0.741733986976968	0.00154824624241736
5'-O-methylmelledonal	ENSRNOG00000065670	0.721428571428571	0.00239886807267334
5'-O-methylmelledonal	ENSRNOG00000063341	0.586237946333604	0.0216303370892241
5'-O-methylmelledonal	ENSRNOG00000068381	0.685160159703149	0.00481994177136062
L-Naspa	Prss22	-0.435714	0.104493357044066
L-Naspa	Lypd3	-0.35	0.200945350816293
L-Naspa	AC093960.1	-0.6	0.0180500879415
L-Naspa	Tnfrsf12a	-0.382143	0.159823629986967
L-Naspa	Atp1a3	-0.596429	0.0189319246878651
L-Naspa	Vom2r44	-0.860714	3.80552502266473e-05
L-Naspa	Cldn6	-0.575	0.0249362279425826
L-Naspa	ENSRNOG00000062702	-0.571429	0.0260631933763629
L-Naspa	ENSRNOG00000070062	-0.410714	0.128328646015749
L-Naspa	Ahrr	0.346428571428571	0.205895992093551
L-Naspa	RGD1566007	0.722551845081838	0.00234371654791201
L-Naspa	Cfd	0.557142857142857	0.0309610867558121
L-Naspa	AC109901.2	0.353571428571428	0.196071678434199
L-Naspa	Cd209e	0.465531499170117	0.0803298453621749
L-Naspa	Slc4a10	0.4	0.139595129372145
L-Naspa	ENSRNOG00000068847	0.457142857142857	0.0866781266241698
L-Naspa	ENSRNOG00000052604	0.407142857142857	0.132012663779854
L-Naspa	ENSRNOG00000065855	0.539285714285714	0.0380216562635579
L-Naspa	ENSRNOG00000070189	0.55	0.033655357815007
L-Naspa	ENSRNOG00000064582	0.537980554409801	0.0385810675749307
L-Naspa	ENSRNOG00000065670	0.396428571428571	0.143494531442354
L-Naspa	ENSRNOG00000063341	0.403932243510349	0.135385349524046
L-Naspa	ENSRNOG00000068381	0.719041706062096	0.0025195137918332
Unii-WN080Z1OL0	Prss22	-0.703571	0.00342433708908396
Unii-WN080Z1OL0	Lypd3	-0.371429	0.17284974708034
Unii-WN080Z1OL0	AC093960.1	-0.578571	0.0238466587629967
Unii-WN080Z1OL0	Tnfrsf12a	-0.389286	0.151511936790394
Unii-WN080Z1OL0	Atp1a3	-0.510714	0.0517254983682693
Unii-WN080Z1OL0	Vom2r44	-0.817857	0.000195136547063199
Unii-WN080Z1OL0	Cldn6	-0.742857	0.00150948887823503
Unii-WN080Z1OL0	ENSRNOG00000062702	-0.65	0.00871158362191229
Unii-WN080Z1OL0	ENSRNOG00000070062	-0.489286	0.0641603863145405
Unii-WN080Z1OL0	Ahrr	0.728571428571428	0.0020652097446908
Unii-WN080Z1OL0	RGD1566007	0.666693722394713	0.00663843063080144
Unii-WN080Z1OL0	Cfd	0.775	0.000689645393951437
Unii-WN080Z1OL0	AC109901.2	0.757142857142857	0.00108110819418584
Unii-WN080Z1OL0	Cd209e	0.731029932290574	0.00195940515078164
Unii-WN080Z1OL0	Slc4a10	0.592857142857143	0.0198464219701811
Unii-WN080Z1OL0	ENSRNOG00000068847	0.642857142857143	0.00973994469559528
Unii-WN080Z1OL0	ENSRNOG00000052604	0.5	0.05769884126896
Unii-WN080Z1OL0	ENSRNOG00000065855	0.707142857142857	0.00319548125824508
Unii-WN080Z1OL0	ENSRNOG00000070189	0.778571428571428	0.000627350129480358
Unii-WN080Z1OL0	ENSRNOG00000064582	0.888293473560369	9.71781283566532e-06
Unii-WN080Z1OL0	ENSRNOG00000065670	0.492857142857143	0.0619510067141686
Unii-WN080Z1OL0	ENSRNOG00000063341	0.675603486933238	0.00570367344385771
Unii-WN080Z1OL0	ENSRNOG00000068381	0.771746333731569	0.000750686041236555
gibberellin A3 O-beta-D-glucoside	Prss22	-0.157143	0.575952600603795
gibberellin A3 O-beta-D-glucoside	Lypd3	-0.192857	0.491048701605223
gibberellin A3 O-beta-D-glucoside	AC093960.1	-0.428571	0.110960214260877
gibberellin A3 O-beta-D-glucoside	Tnfrsf12a	-0.296429	0.283355428434263
gibberellin A3 O-beta-D-glucoside	Atp1a3	-0.257143	0.354860363650609
gibberellin A3 O-beta-D-glucoside	Vom2r44	-0.489286	0.0641603863145405
gibberellin A3 O-beta-D-glucoside	Cldn6	-0.603571	0.0172001380687953
gibberellin A3 O-beta-D-glucoside	ENSRNOG00000062702	-0.4	0.139595129372145
gibberellin A3 O-beta-D-glucoside	ENSRNOG00000070062	-0.4	0.139595129372145
gibberellin A3 O-beta-D-glucoside	Ahrr	0.0428571428571429	0.8794603130259
gibberellin A3 O-beta-D-glucoside	RGD1566007	0.439657481795433	0.101038283627447
gibberellin A3 O-beta-D-glucoside	Cfd	0.239285714285714	0.390379311920236
gibberellin A3 O-beta-D-glucoside	AC109901.2	0.0285714285714286	0.919489908382186
gibberellin A3 O-beta-D-glucoside	Cd209e	0.392792202424786	0.147539557638889
gibberellin A3 O-beta-D-glucoside	Slc4a10	-0.0321429	0.909462117094591
gibberellin A3 O-beta-D-glucoside	ENSRNOG00000068847	0.246428571428571	0.375950515973805
gibberellin A3 O-beta-D-glucoside	ENSRNOG00000052604	0.489285714285714	0.0641603863145405
gibberellin A3 O-beta-D-glucoside	ENSRNOG00000065855	0.575	0.0249362279425826
gibberellin A3 O-beta-D-glucoside	ENSRNOG00000070189	0.421428571428571	0.117699395855417
gibberellin A3 O-beta-D-glucoside	ENSRNOG00000064582	0.359249473210532	0.18848118889773
gibberellin A3 O-beta-D-glucoside	ENSRNOG00000065670	0.153571428571429	0.584764094941016
gibberellin A3 O-beta-D-glucoside	ENSRNOG00000063341	0.228775783935065	0.412136965167452
gibberellin A3 O-beta-D-glucoside	ENSRNOG00000068381	0.575986288102098	0.0246316281247826
Amikacin hydrate	Prss22	-0.310714	0.259667397337218
Amikacin hydrate	Lypd3	-0.371429	0.17284974708034
Amikacin hydrate	AC093960.1	-0.535714	0.0395669722295495
Amikacin hydrate	Tnfrsf12a	-0.307143	0.265472685710278
Amikacin hydrate	Atp1a3	-0.7	0.0036660678988014
Amikacin hydrate	Vom2r44	-0.478571	0.0711308082556333
Amikacin hydrate	Cldn6	-0.632143	0.0114575415400789
Amikacin hydrate	ENSRNOG00000062702	-0.435714	0.104493357044066
Amikacin hydrate	ENSRNOG00000070062	-0.367857	0.177342146893491
Amikacin hydrate	Ahrr	0.142857142857143	0.611522228764465
Amikacin hydrate	RGD1566007	0.614439349558371	0.0148019627220119
Amikacin hydrate	Cfd	0.596428571428571	0.0189319246878651
Amikacin hydrate	AC109901.2	0.264285714285714	0.341173757990082
Amikacin hydrate	Cd209e	0.320052905679455	0.24485589328093
Amikacin hydrate	Slc4a10	0.257142857142857	0.354860363650609
Amikacin hydrate	ENSRNOG00000068847	0.617857142857143	0.0141039284064895
Amikacin hydrate	ENSRNOG00000052604	0.725	0.00222703231375422
Amikacin hydrate	ENSRNOG00000065855	0.371428571428571	0.17284974708034
Amikacin hydrate	ENSRNOG00000070189	0.707142857142857	0.00319548125824508
Amikacin hydrate	ENSRNOG00000064582	0.511170892229911	0.051481462722914
Amikacin hydrate	ENSRNOG00000065670	0.328571428571429	0.23180969720616
Amikacin hydrate	ENSRNOG00000063341	0.169794527139306	0.545192038821642
Amikacin hydrate	ENSRNOG00000068381	0.692689392227359	0.00420322119727865

## Sheet: Table S7
Supplemental Table 7. Spearman Correlation analysis between microbiome and genes.
microbiome	genes	Spearman Correlation	P-value
f__Corynebacteriaceae	Prss22	-0.367857	0.177342146893491
f__Corynebacteriaceae	Lypd3	-0.275	0.321211173319377
f__Corynebacteriaceae	AC093960.1	-0.203571	0.466795072489112
f__Corynebacteriaceae	Tnfrsf12a	-0.192857	0.491048701605223
f__Corynebacteriaceae	Atp1a3	-0.267857	0.334443600512354
f__Corynebacteriaceae	Vom2r44	-0.292857	0.289471667212401
f__Corynebacteriaceae	Cldn6	-0.0928571	0.742045009907367
f__Corynebacteriaceae	ENSRNOG00000062702	-0.0464286	0.869491525545095
f__Corynebacteriaceae	ENSRNOG00000070062	0.25	0.368846291783931
f__Corynebacteriaceae	Ahrr	-0.0678571	0.810108818710513
f__Corynebacteriaceae	RGD1566007	0.372988109555961	0.1709117187218
f__Corynebacteriaceae	Cfd	0.625	0.0127274535112337
f__Corynebacteriaceae	AC109901.2	-0.0535714	0.849609936777607
f__Corynebacteriaceae	Cd209e	0.334600765028522	0.22284326797076
f__Corynebacteriaceae	Slc4a10	0.253571428571429	0.36181610381589
f__Corynebacteriaceae	ENSRNOG00000068847	0.157142857142857	0.575952600603795
f__Corynebacteriaceae	ENSRNOG00000052604	0.667857142857143	0.00650995669471544
f__Corynebacteriaceae	ENSRNOG00000065855	0.253571428571429	0.36181610381589
f__Corynebacteriaceae	ENSRNOG00000070189	0.425	0.114295475480522
f__Corynebacteriaceae	ENSRNOG00000064582	0.346738297526583	0.205463603080064
f__Corynebacteriaceae	ENSRNOG00000065670	0.246428571428571	0.375950515973805
f__Corynebacteriaceae	ENSRNOG00000063341	-0.0911529	0.746634938069319
f__Corynebacteriaceae	ENSRNOG00000068381	0.410343172569468	0.128708152895441
f__Erysipelotrichaceae	Prss22	-0.260714	0.347979459862794
f__Erysipelotrichaceae	Lypd3	-0.528571	0.0427972893094504
f__Erysipelotrichaceae	AC093960.1	-0.203571	0.466795072489112
f__Erysipelotrichaceae	Tnfrsf12a	-0.242857	0.383128341839342
f__Erysipelotrichaceae	Atp1a3	-0.0678571	0.810108818710513
f__Erysipelotrichaceae	Vom2r44	-0.110714	0.694462647207096
f__Erysipelotrichaceae	Cldn6	-0.0464286	0.869491525545095
f__Erysipelotrichaceae	ENSRNOG00000062702	-0.314286	0.253940016323671
f__Erysipelotrichaceae	ENSRNOG00000070062	-0.0321429	0.909462117094591
f__Erysipelotrichaceae	Ahrr	0.0714285714285714	0.800295987397054
f__Erysipelotrichaceae	RGD1566007	0.396412483586046	0.14351226086841
f__Erysipelotrichaceae	Cfd	0.271428571428571	0.327789306841173
f__Erysipelotrichaceae	AC109901.2	0.0785714285714286	0.780754552309047
f__Erysipelotrichaceae	Cd209e	0.207306995724193	0.458478941234952
f__Erysipelotrichaceae	Slc4a10	0.364285714285714	0.181910259045814
f__Erysipelotrichaceae	ENSRNOG00000068847	0.382142857142857	0.159823629986967
f__Erysipelotrichaceae	ENSRNOG00000052604	0.264285714285714	0.341173757990082
f__Erysipelotrichaceae	ENSRNOG00000065855	0.378571428571429	0.164090826559221
f__Erysipelotrichaceae	ENSRNOG00000070189	0.192857142857143	0.491048701605223
f__Erysipelotrichaceae	ENSRNOG00000064582	0.300268216414773	0.276866409964234
f__Erysipelotrichaceae	ENSRNOG00000065670	0.0821428571428571	0.771028565288177
f__Erysipelotrichaceae	ENSRNOG00000063341	0.191242256883218	0.494755032249048
f__Erysipelotrichaceae	ENSRNOG00000068381	0.357638544899995	0.190615040431736
f__Lactobacillaceae	Prss22	0.271428571428571	0.327789306841173
f__Lactobacillaceae	Lypd3	0.514285714285714	0.0498392334714206
f__Lactobacillaceae	AC093960.1	0.332142857142857	0.226471759070724
f__Lactobacillaceae	Tnfrsf12a	0.310714285714286	0.259667397337218
f__Lactobacillaceae	Atp1a3	0.257142857142857	0.354860363650609
f__Lactobacillaceae	Vom2r44	0.0964285714285714	0.732452863386731
f__Lactobacillaceae	Cldn6	0.282142857142857	0.308284456820055
f__Lactobacillaceae	ENSRNOG00000062702	0.382142857142857	0.159823629986967
f__Lactobacillaceae	ENSRNOG00000070062	0.207142857142857	0.45884280496347
f__Lactobacillaceae	Ahrr	-0.139286	0.620546087627902
f__Lactobacillaceae	RGD1566007	-0.315328	0.252283049712149
f__Lactobacillaceae	Cfd	-0.432143	0.107693037546398
f__Lactobacillaceae	AC109901.2	-0.146429	0.602549920983054
f__Lactobacillaceae	Cd209e	-0.265498	0.338879969901779
f__Lactobacillaceae	Slc4a10	-0.217857	0.435392673515538
f__Lactobacillaceae	ENSRNOG00000068847	-0.610714	0.0155928314211756
f__Lactobacillaceae	ENSRNOG00000052604	-0.660714	0.00733056983089171
f__Lactobacillaceae	ENSRNOG00000065855	-0.471429	0.0760704291503312
f__Lactobacillaceae	ENSRNOG00000070189	-0.45	0.0923573749481227
f__Lactobacillaceae	ENSRNOG00000064582	-0.357462	0.190849623319518
f__Lactobacillaceae	ENSRNOG00000065670	-0.167857	0.549855554227802
f__Lactobacillaceae	ENSRNOG00000063341	-0.201966	0.470391251229185
f__Lactobacillaceae	ENSRNOG00000068381	-0.44046	0.100344932344504
f__Streptococcaceae	Prss22	-0.0107143	0.969769876154569
f__Streptococcaceae	Lypd3	0.360714285714286	0.186554374154164
f__Streptococcaceae	AC093960.1	0.325	0.237225438237234
f__Streptococcaceae	Tnfrsf12a	0.392857142857143	0.147466655311326
f__Streptococcaceae	Atp1a3	0.214285714285714	0.443140934823514
f__Streptococcaceae	Vom2r44	0.167857142857143	0.549855554227802
f__Streptococcaceae	Cldn6	0.025	0.929528970819238
f__Streptococcaceae	ENSRNOG00000062702	0.278571428571429	0.314709473230791
f__Streptococcaceae	ENSRNOG00000070062	0.478571428571428	0.0711308082556333
f__Streptococcaceae	Ahrr	-0.171429	0.541272176099633
f__Streptococcaceae	RGD1566007	-0.0558581	0.843262277510315
f__Streptococcaceae	Cfd	0.0357142857142857	0.899446993472087
f__Streptococcaceae	AC109901.2	-0.0928571	0.742045009907367
f__Streptococcaceae	Cd209e	0.134567698978862	0.632544243830444
f__Streptococcaceae	Slc4a10	-0.0964286	0.732452863386731
f__Streptococcaceae	ENSRNOG00000068847	-0.117857	0.675711529221304
f__Streptococcaceae	ENSRNOG00000052604	0.0178571428571429	0.949635304173862
f__Streptococcaceae	ENSRNOG00000065855	0.121428571428571	0.66640111372339
f__Streptococcaceae	ENSRNOG00000070189	-0.0571429	0.839699868741576
f__Streptococcaceae	ENSRNOG00000064582	-0.135836	0.629311331906317
f__Streptococcaceae	ENSRNOG00000065670	-0.285714	0.301936351322549
f__Streptococcaceae	ENSRNOG00000063341	-0.42538	0.113937374802362
f__Streptococcaceae	ENSRNOG00000068381	-0.402814	0.136573703685557
f__Peptostreptococcaceae	Prss22	-0.203571	0.466795072489112
f__Peptostreptococcaceae	Lypd3	-0.557143	0.0309610867558121
f__Peptostreptococcaceae	AC093960.1	-0.435714	0.104493357044066
f__Peptostreptococcaceae	Tnfrsf12a	-0.425	0.114295475480522
f__Peptostreptococcaceae	Atp1a3	-0.303571	0.271355836003868
f__Peptostreptococcaceae	Vom2r44	-0.460714	0.0839333813503142
f__Peptostreptococcaceae	Cldn6	-0.410714	0.128328646015749
f__Peptostreptococcaceae	ENSRNOG00000062702	-0.642857	0.00973994469559528
f__Peptostreptococcaceae	ENSRNOG00000070062	-0.560714	0.0296764960944747
f__Peptostreptococcaceae	Ahrr	0.357142857142857	0.191274763431579
f__Peptostreptococcaceae	RGD1566007	0.383799359108308	0.157869683140684
f__Peptostreptococcaceae	Cfd	0.217857142857143	0.435392673515538
f__Peptostreptococcaceae	AC109901.2	0.232142857142857	0.405098740693649
f__Peptostreptococcaceae	Cd209e	0.425524885960185	0.113801008351835
f__Peptostreptococcaceae	Slc4a10	0.45	0.0923573749481227
f__Peptostreptococcaceae	ENSRNOG00000068847	0.410714285714286	0.128328646015749
f__Peptostreptococcaceae	ENSRNOG00000052604	0.389285714285714	0.151511936790394
f__Peptostreptococcaceae	ENSRNOG00000065855	0.457142857142857	0.0866781266241698
f__Peptostreptococcaceae	ENSRNOG00000070189	0.164285714285714	0.558497373248601
f__Peptostreptococcaceae	ENSRNOG00000064582	0.359249473210532	0.18848118889773
f__Peptostreptococcaceae	ENSRNOG00000065670	0.239285714285714	0.390379311920236
f__Peptostreptococcaceae	ENSRNOG00000063341	0.489723162485998	0.0638867456899591
f__Peptostreptococcaceae	ENSRNOG00000068381	0.624926299509465	0.0127411019983005
g__Corynebacterium	Prss22	-0.367857	0.177342146893491
g__Corynebacterium	Lypd3	-0.275	0.321211173319377
g__Corynebacterium	AC093960.1	-0.203571	0.466795072489112
g__Corynebacterium	Tnfrsf12a	-0.192857	0.491048701605223
g__Corynebacterium	Atp1a3	-0.267857	0.334443600512354
g__Corynebacterium	Vom2r44	-0.292857	0.289471667212401
g__Corynebacterium	Cldn6	-0.0928571	0.742045009907367
g__Corynebacterium	ENSRNOG00000062702	-0.0464286	0.869491525545095
g__Corynebacterium	ENSRNOG00000070062	0.25	0.368846291783931
g__Corynebacterium	Ahrr	-0.0678571	0.810108818710513
g__Corynebacterium	RGD1566007	0.372988109555961	0.1709117187218
g__Corynebacterium	Cfd	0.625	0.0127274535112337
g__Corynebacterium	AC109901.2	-0.0535714	0.849609936777607
g__Corynebacterium	Cd209e	0.334600765028522	0.22284326797076
g__Corynebacterium	Slc4a10	0.253571428571429	0.36181610381589
g__Corynebacterium	ENSRNOG00000068847	0.157142857142857	0.575952600603795
g__Corynebacterium	ENSRNOG00000052604	0.667857142857143	0.00650995669471544
g__Corynebacterium	ENSRNOG00000065855	0.253571428571429	0.36181610381589
g__Corynebacterium	ENSRNOG00000070189	0.425	0.114295475480522
g__Corynebacterium	ENSRNOG00000064582	0.346738297526583	0.205463603080064
g__Corynebacterium	ENSRNOG00000065670	0.246428571428571	0.375950515973805
g__Corynebacterium	ENSRNOG00000063341	-0.0911529	0.746634938069319
g__Corynebacterium	ENSRNOG00000068381	0.410343172569468	0.128708152895441
g__Allobaculum	Prss22	0.175	0.532748148137859
g__Allobaculum	Lypd3	0.471428571428571	0.0760704291503312
g__Allobaculum	AC093960.1	0.389285714285714	0.151511936790394
g__Allobaculum	Tnfrsf12a	0.407142857142857	0.132012663779854
g__Allobaculum	Atp1a3	0.15	0.593630202742588
g__Allobaculum	Vom2r44	0.417857142857143	0.121172536021878
g__Allobaculum	Cldn6	0.428571428571428	0.110960214260877
g__Allobaculum	ENSRNOG00000062702	0.760714285714286	0.000991128611982373
g__Allobaculum	ENSRNOG00000070062	0.621428571428571	0.0134020067121818
g__Allobaculum	Ahrr	-0.446429	0.0952932131535263
g__Allobaculum	RGD1566007	-0.178386	0.52472320659065
g__Allobaculum	Cfd	-0.267857	0.334443600512354
g__Allobaculum	AC109901.2	-0.307143	0.265472685710278
g__Allobaculum	Cd209e	-0.469168	0.0776833056139302
g__Allobaculum	Slc4a10	-0.378571	0.164090826559221
g__Allobaculum	ENSRNOG00000068847	-0.460714	0.0839333813503142
g__Allobaculum	ENSRNOG00000052604	-0.5	0.05769884126896
g__Allobaculum	ENSRNOG00000065855	-0.417857	0.121172536021878
g__Allobaculum	ENSRNOG00000070189	-0.164286	0.558497373248601
g__Allobaculum	ENSRNOG00000064582	-0.380697	0.161541940267185
g__Allobaculum	ENSRNOG00000065670	-0.232143	0.405098740693649
g__Allobaculum	ENSRNOG00000063341	-0.600536	0.0179204082859401
g__Allobaculum	ENSRNOG00000068381	-0.602339	0.0174899777528517
g__Turicibacter	Prss22	-0.5	0.05769884126896
g__Turicibacter	Lypd3	-0.742857	0.00150948887823503
g__Turicibacter	AC093960.1	-0.471429	0.0760704291503312
g__Turicibacter	Tnfrsf12a	-0.525	0.0444839058001064
g__Turicibacter	Atp1a3	-0.164286	0.558497373248601
g__Turicibacter	Vom2r44	-0.232143	0.405098740693649
g__Turicibacter	Cldn6	-0.232143	0.405098740693649
g__Turicibacter	ENSRNOG00000062702	-0.682143	0.00508632646897726
g__Turicibacter	ENSRNOG00000070062	-0.325	0.237225438237234
g__Turicibacter	Ahrr	0.45	0.0923573749481227
g__Turicibacter	RGD1566007	0.35496936030205	0.194184935862977
g__Turicibacter	Cfd	0.517857142857143	0.0480040773665583
g__Turicibacter	AC109901.2	0.403571428571428	0.135767996503656
g__Turicibacter	Cd209e	0.512812042054582	0.0506113208166862
g__Turicibacter	Slc4a10	0.567857142857143	0.0272283567088619
g__Turicibacter	ENSRNOG00000068847	0.671428571428571	0.00612776678882009
g__Turicibacter	ENSRNOG00000052604	0.546428571428571	0.0350666602167099
g__Turicibacter	ENSRNOG00000065855	0.460714285714286	0.0839333813503142
g__Turicibacter	ENSRNOG00000070189	0.360714285714286	0.186554374154164
g__Turicibacter	ENSRNOG00000064582	0.516532824665889	0.0486786581712773
g__Turicibacter	ENSRNOG00000065670	0.417857142857143	0.121172536021878
g__Turicibacter	ENSRNOG00000063341	0.500447027357954	0.0574400038027296
g__Turicibacter	ENSRNOG00000068381	0.542104741743151	0.0368340545809244
g__Lactobacillus	Prss22	0.196428571428571	0.482898756271634
g__Lactobacillus	Lypd3	0.446428571428571	0.0952932131535263
g__Lactobacillus	AC093960.1	0.2	0.474813964522169
g__Lactobacillus	Tnfrsf12a	0.203571428571429	0.466795072489112
g__Lactobacillus	Atp1a3	0.157142857142857	0.575952600603795
g__Lactobacillus	Vom2r44	-0.0142857	0.959699764598948
g__Lactobacillus	Cldn6	0.132142857142857	0.638744218884067
g__Lactobacillus	ENSRNOG00000062702	0.285714285714286	0.301936351322549
g__Lactobacillus	ENSRNOG00000070062	0.05	0.859540943467457
g__Lactobacillus	Ahrr	-0.0464286	0.869491525545095
g__Lactobacillus	RGD1566007	-0.227036	0.415797943517847
g__Lactobacillus	Cfd	-0.392857	0.147466655311326
g__Lactobacillus	AC109901.2	-0.0535714	0.849609936777607
g__Lactobacillus	Cd209e	-0.156389	0.577806732562472
g__Lactobacillus	Slc4a10	-0.185714	0.507540962933674
g__Lactobacillus	ENSRNOG00000068847	-0.539286	0.0380216562635579
g__Lactobacillus	ENSRNOG00000052604	-0.635714	0.0108607461687898
g__Lactobacillus	ENSRNOG00000065855	-0.367857	0.177342146893491
g__Lactobacillus	ENSRNOG00000070189	-0.339286	0.216028925341955
g__Lactobacillus	ENSRNOG00000064582	-0.255585	0.35788440935332
g__Lactobacillus	ENSRNOG00000065670	-0.0714286	0.800295987397054
g__Lactobacillus	ENSRNOG00000063341	-0.126899	0.652227574993258
g__Lactobacillus	ENSRNOG00000068381	-0.353874	0.195662407412999
g__Ligilactobacillus	Prss22	0.378571428571429	0.164090826559221
g__Ligilactobacillus	Lypd3	0.675	0.00576349921805083
g__Ligilactobacillus	AC093960.1	0.575	0.0249362279425826
g__Ligilactobacillus	Tnfrsf12a	0.471428571428571	0.0760704291503312
g__Ligilactobacillus	Atp1a3	0.471428571428571	0.0760704291503312
g__Ligilactobacillus	Vom2r44	0.346428571428571	0.205895992093551
g__Ligilactobacillus	Cldn6	0.475	0.0735708620459135
g__Ligilactobacillus	ENSRNOG00000062702	0.578571428571428	0.0238466587629967
g__Ligilactobacillus	ENSRNOG00000070062	0.414285714285714	0.124715442236571
g__Ligilactobacillus	Ahrr	-0.307143	0.265472685710278
g__Ligilactobacillus	RGD1566007	-0.517138	0.0483694804034659
g__Ligilactobacillus	Cfd	-0.514286	0.0498392334714206
g__Ligilactobacillus	AC109901.2	-0.3	0.277316780368384
g__Ligilactobacillus	Cd209e	-0.450984	0.091560121391325
g__Ligilactobacillus	Slc4a10	-0.403571	0.135767996503656
g__Ligilactobacillus	ENSRNOG00000068847	-0.760714	0.000991128611982373
g__Ligilactobacillus	ENSRNOG00000052604	-0.725	0.00222703231375422
g__Ligilactobacillus	ENSRNOG00000065855	-0.464286	0.081250980755495
g__Ligilactobacillus	ENSRNOG00000070189	-0.532143	0.0411585803869344
g__Ligilactobacillus	ENSRNOG00000064582	-0.434317	0.105737622854778
g__Ligilactobacillus	ENSRNOG00000065670	-0.4	0.139595129372145
g__Ligilactobacillus	ENSRNOG00000063341	-0.287757	0.298340072352163
g__Ligilactobacillus	ENSRNOG00000068381	-0.617397	0.0141963786794506
g__Streptococcus	Prss22	-0.0107143	0.969769876154569
g__Streptococcus	Lypd3	0.360714285714286	0.186554374154164
g__Streptococcus	AC093960.1	0.325	0.237225438237234
g__Streptococcus	Tnfrsf12a	0.392857142857143	0.147466655311326
g__Streptococcus	Atp1a3	0.214285714285714	0.443140934823514
g__Streptococcus	Vom2r44	0.167857142857143	0.549855554227802
g__Streptococcus	Cldn6	0.025	0.929528970819238
g__Streptococcus	ENSRNOG00000062702	0.278571428571429	0.314709473230791
g__Streptococcus	ENSRNOG00000070062	0.478571428571428	0.0711308082556333
g__Streptococcus	Ahrr	-0.171429	0.541272176099633
g__Streptococcus	RGD1566007	-0.0558581	0.843262277510315
g__Streptococcus	Cfd	0.0357142857142857	0.899446993472087
g__Streptococcus	AC109901.2	-0.0928571	0.742045009907367
g__Streptococcus	Cd209e	0.134567698978862	0.632544243830444
g__Streptococcus	Slc4a10	-0.0964286	0.732452863386731
g__Streptococcus	ENSRNOG00000068847	-0.117857	0.675711529221304
g__Streptococcus	ENSRNOG00000052604	0.0178571428571429	0.949635304173862
g__Streptococcus	ENSRNOG00000065855	0.121428571428571	0.66640111372339
g__Streptococcus	ENSRNOG00000070189	-0.0571429	0.839699868741576
g__Streptococcus	ENSRNOG00000064582	-0.135836	0.629311331906317
g__Streptococcus	ENSRNOG00000065670	-0.285714	0.301936351322549
g__Streptococcus	ENSRNOG00000063341	-0.42538	0.113937374802362
g__Streptococcus	ENSRNOG00000068381	-0.402814	0.136573703685557
g__Romboutsia	Prss22	-0.203571	0.466795072489112
g__Romboutsia	Lypd3	-0.557143	0.0309610867558121
g__Romboutsia	AC093960.1	-0.435714	0.104493357044066
g__Romboutsia	Tnfrsf12a	-0.425	0.114295475480522
g__Romboutsia	Atp1a3	-0.303571	0.271355836003868
g__Romboutsia	Vom2r44	-0.460714	0.0839333813503142
g__Romboutsia	Cldn6	-0.410714	0.128328646015749
g__Romboutsia	ENSRNOG00000062702	-0.642857	0.00973994469559528
g__Romboutsia	ENSRNOG00000070062	-0.560714	0.0296764960944747
g__Romboutsia	Ahrr	0.357142857142857	0.191274763431579
g__Romboutsia	RGD1566007	0.383799359108308	0.157869683140684
g__Romboutsia	Cfd	0.217857142857143	0.435392673515538
g__Romboutsia	AC109901.2	0.232142857142857	0.405098740693649
g__Romboutsia	Cd209e	0.425524885960185	0.113801008351835
g__Romboutsia	Slc4a10	0.45	0.0923573749481227
g__Romboutsia	ENSRNOG00000068847	0.410714285714286	0.128328646015749
g__Romboutsia	ENSRNOG00000052604	0.389285714285714	0.151511936790394
g__Romboutsia	ENSRNOG00000065855	0.457142857142857	0.0866781266241698
g__Romboutsia	ENSRNOG00000070189	0.164285714285714	0.558497373248601
g__Romboutsia	ENSRNOG00000064582	0.359249473210532	0.18848118889773
g__Romboutsia	ENSRNOG00000065670	0.239285714285714	0.390379311920236
g__Romboutsia	ENSRNOG00000063341	0.489723162485998	0.0638867456899591
g__Romboutsia	ENSRNOG00000068381	0.624926299509465	0.0127411019983005

## Sheet: Table S8
Supplemental Table 8. Public data repositories and accession numbers for omics datasets generated in this study.
Dataset	Repository	Accession Number(s)	Link
16S rDNA sequencing	NCBI Sequence Read Archive (SRA)	BioProject: PRJNA1422414	https://www.ncbi.nlm.nih.gov/sra/PRJNA1422414
RNA-sequencing (transcriptome)	NCBI Sequence Read Archive (SRA)	BioProject: PRJNA1422499	https://www.ncbi.nlm.nih.gov/sra/PRJNA1422499
Non-targeted metabolomics	OMIX, National Genomics Data Center, China	OMIX015135	https://ngdc.cncb.ac.cn/omix
